# Supplementary material for: Media consumption and youth work competencies: Evidence from the Hong Kong youth survey
Source: PLoS One. 2026 May 14;21(5):e0349087. doi: 10.1371/journal.pone.0349087 (PMC13175486; doi:10.1371/journal.pone.0349087)
Supplement: S1 Data — (XLSX) [file pone.0349087.s002.xlsx]

## Sheet: Cleaned_Data
Age_adjusted	Q1_Reverse	Q2	Q3	Q4_Reverse	Q5_Reverse	Q6_Reversed	HK_Mobility_NO_2_4	Mobility_HK_Q4_Raw	Mobility_HK_NoQ4	Mobility_HK	Q8_1_Reverse	Q8_2_Reverse	Q8_3_Reverse	Q8_4	Q8_5	Q8_6	Q8_Sum	Q11	Q15_Dummy	Job expectation	Life planning	Clearer carrer exploration	Q20_Sum	Learning Orientation	Reflection	Communication	Teamwork	Empathy	Problem Solving	Hope	Percieved social support	Q34_Male	Q36_Born_HK	Q37_Migrate	Q38	Edu_Degree	Workplace_Softskills	Reflection_learn	Resilience_Support	Career_Aspiration_Planning	Q22_1	Q22_2	Q22_3	Q22_4	Q22_5	Q22_6
21	2	1	3	2	2	2	2.25	1.8	2	2	4	3	3	5	4	5	4	4	1	3	3	3	3	4	4	3.25	3.66667	3.22222	3.6	3.625	4	0	1	0	4	0	3.53542	3.74074	4	3	1	1	1	1	1	0
24	1	1	2	3	2	3	2	1.6	1.8	2	7	7	2	2	7	1	4.33333	3	1	3	3.33333	5	3.91667	5	4	4.75	5	3.55556	4	4.375	3.83333	1	0	0	10	1	4.53125	4.18519	3.83333	3.77778	0	7	2	14	14	0
24	1	2	2	2	2	1	1.5	1.6	1.6	1.66667	2	2	1	3	1	2	1.83333	4	1	2.25	2.66667	3	2.66667	2.8	2.57143	3.125	2.33333	3.11111	2.4	1.875	3.16667	0	1	0	5	1	2.43333	2.82751	3.16667	2.63889	1	5	1	2	0	0
24	2	2	2	2	2	3	2.25	2.2	2.2	2.16667	3	5	5	4	3	4	4	2	1	2.75	3.33333	1.2	2.25	4	3.71429	3.125	3.16667	3.22222	3	2.625	3.5	1	1	0	7	1	2.97917	3.6455	3.5	2.42778	0	0.5	0	0.5	0.5	0.2
22	1	1	2	2	2	2	1.75	1.6	1.6	1.66667	5	7	4	4	1	3	4	1	1	2.25	2.66667	3.4	2.83333	3	4.57143	4	4.16667	3.77778	3.8	3.375	2.33333	1	1	0	2	1	3.83542	3.78307	2.33333	2.77222	0	1	0.5	17	0	0.2
23	1	1	1	2	2	2	1.5	1.6	1.4	1.5	2	4	2	1	1	1	1.83333	1	1	4	3	4	3.75	4.4	4.85714	2.75	3.5	3.33333	3.4	3.625	4.5	0	1	0	2	1	3.31875	4.19683	4.5	3.66667	0	1	0	0.5	1	0.5
22	1	3	1	3	2	2	1.5	1.8	1.8	2	2	1	1	1	1	2	1.33333	2	1	2.25	2.33333	1.4	1.91667	1.6	3.28571	2.875	3	3.22222	3	3.25	1.66667	0	1	0	6	1	3.03125	2.70265	1.66667	1.99444	0.5	2	0	2	2	0.5
23	3	1	1	2	3	2	2.25	2.2	2	2	3	2	3	5	5	5	3.83333	2	1	4	3	4	3.75	4	3	3.25	3.66667	3.77778	4	3.125	3.33333	0	1	1	10	1	3.51042	3.59259	3.33333	3.66667	0	2	0	5	0	0.5
23	2	2	2	2	2	2	2	2	2	2	4	4	4	4	4	4	4	3	1	1	3.66667	1.4	1.83333	3.6	5	4.125	3	3.22222	5	5	1.66667	1	1	1	5	1	4.28125	3.94074	1.66667	2.02222	0	1	1	1	1	1
22	2	1	1	2	2	1	1.5	1.6	1.4	1.5	3	7	3	3	1	1	3	3	1	1	2.33333	2	1.75	3	3.14286	2.875	3.16667	2.66667	2.6	2.125	1.16667	1	1	0	6	1	2.69167	2.93651	1.16667	1.77778	0	1	1	1	1	1
21	2	2	1	1	2	2	1.75	2.2	1.8	1.66667	3	4	3	4	4	4	3.66667	4	1	3.75	4	4	3.91667	4.8	4.57143	3.75	3.66667	3.88889	3.2	3.375	4.5	0	1	0	6	1	3.49792	4.42011	4.5	3.91667	0	1	0	1	1	1
23	2	1	1	2	2	2	1.75	1.8	1.6	1.66667	4	4	4	4	3	4	3.83333	3	1	4	4.33333	4.2	4.16667	4.4	3.57143	4	4.66667	3.77778	3.4	4.25	5	0	1	1	10	1	4.07917	3.9164	5	4.17778	1	1	2	4	1	1
23	2	2	1	2	2	2	1.75	2	1.8	1.83333	4	5	5	4	2	3	3.83333	2	1	2.25	2.66667	2	2.25	2.6	2.71429	3.125	3.66667	3.44444	3.6	2.875	3	1	0	0	4	1	3.31667	2.91958	3	2.30556	0	2	0	5	1	1
21	2	1	1	2	3	3	2.25	2.2	2	2	4	6	4	1	1	3	3.16667	5	1	4	3.33333	2.8	3.33333	3.8	4.57143	4.125	3.66667	3.66667	3.8	3.25	3.33333	0	1	0	2	1	3.71042	4.0127	3.33333	3.37778	1	7	1	14	1	1
22	1	1	1	2	1	1	1	1.2	1	1.16667	4	4	4	3	3	5	3.83333	1	1	1	2	1.4	1.41667	4.2	4.28571	2.75	3.16667	3.55556	2.8	2.875	4.5	0	1	0	6	1	2.89792	4.01376	4.5	1.46667	0	0.5	0	0	1	1
25	1	1	1	2	3	2	1.75	1.8	1.6	1.66667	4	5	5	3	2	1	3.33333	3	1	3	3	2.6	2.83333	3	2.57143	2.625	3	3.11111	2.8	2.375	1.66667	1	0	0	6	1	2.7	2.89418	1.66667	2.86667	0	1	0	2	2	1
22	2	1	2	1	2	2	2	2	1.8	1.66667	5	5	4	4	4	5	4.5	4	1	3.5	2.66667	3	3.08333	4	3.14286	3	3.33333	3.55556	3.8	3.5	3.66667	0	1	0	7	1	3.40833	3.56614	3.66667	3.05556	0	1	0	3	2	1
24	3	3	3	2	2	3	2.75	2.6	2.8	2.66667	2	5	5	5	6	7	5	3	0	3	3	2.4	2.75	2.8	2	2.625	3.5	3.66667	2.4	3.125	2.66667	1	1	0	4	1	2.9125	2.82222	2.66667	2.8	0	0	0	7	2	1
21	2	1	1	2	2	2	1.75	1.8	1.6	1.66667	4	4	4	3	3	3	3.5	5	1	3.25	2.33333	3	2.91667	4	3.14286	3.75	4.33333	3.44444	3.6	4	2.66667	1	1	0	7	1	3.92083	3.5291	2.66667	2.86111	0	2	3	19	2	1
23	2	3	2	3	3	3	2.5	2.4	2.6	2.66667	5	6	6	5	3	5	5	5	1	4	2.33333	3	3.16667	3	3	3.25	3.66667	2.66667	3.6	4.375	4.5	0	0	0	4	1	3.72292	2.88889	4.5	3.11111	0	2	0.5	1	0	1
23	3	2	2	3	3	2	2.5	2.2	2.4	2.5	7	7	5	6	5	6	6	4	0	4.5	4.33333	3.8	4.16667	4.2	4.14286	3.375	4	3.33333	4	4.125	3.83333	1	1	1	4	1	3.875	3.89206	3.83333	4.21111	0	1	1	1	0	1
25	2	2	2	1	3	2	2.25	2.4	2.2	2	6	6	6	7	4	3	5.33333	3	0	4.5	2.66667	4.6	4.08333	5	3.57143	3.5	4.5	3.77778	4.2	3.875	3.33333	1	1	0	6	0	4.01875	4.1164	3.33333	3.92222	1	1	1	1	0	1
24	2	1	1	1	2	2	1.75	2	1.6	1.5	5	6	5	4	4	5	4.83333	5	1	4	2.66667	2.6	3.08333	3.8	3.28571	3.75	3.66667	3.33333	3.2	3.125	2.83333	0	1	0	2	1	3.43542	3.47302	2.83333	3.08889	0	1	0	1	0	1
25	2	1	2	2	2	2	2	1.8	1.8	1.83333	2	3	3	4	3	3	3	4	1	3.25	3	3.8	3.41667	3.8	3.57143	3.75	4	3.11111	3.6	3.25	4	0	0	0	5	1	3.65	3.49418	4	3.35	0.5	3	0	2	0	1
22	2	3	3	2	2	2	2.25	2.2	2.4	2.33333	3	3	5	5	2	4	3.66667	3	1	2.5	2.66667	2.4	2.5	3.8	2.42857	3.25	4	3.11111	2.6	2.75	3.83333	0	0	1	4	1	3.15	3.11323	3.83333	2.52222	0	0	1	3	0	1
22	2	1	1	2	1	2	1.5	1.6	1.4	1.5	3	4	3	3	3	3	3.16667	5	1	4	2.33333	3	3.16667	3.6	3.14286	2.625	4.16667	3.33333	3.4	3.75	4	1	1	0	7	1	3.48542	3.35873	4	3.11111	1	0	1	3	0	1
24	1	1	3	2	2	3	2.25	1.8	2	2	5	4	5	5	4	5	4.66667	2	1	3	4	4	3.66667	4.4	4.71429	4.25	4	3.66667	4	4.125	3.16667	0	1	0	3	1	4.09375	4.26032	3.16667	3.66667	0	4	2	3	0	1
20	2	1	1	1	2	2	1.75	2	1.6	1.5	4	2	3	5	5	6	4.16667	4	1	3.5	3	2	2.75	3.6	3.42857	4	3.83333	3.22222	3.2	3.25	3.83333	0	0	0	6	1	3.57083	3.41693	3.83333	2.83333	0	5	3	5	0	1
21	2	1	1	2	2	2	1.75	1.8	1.6	1.66667	5	5	5	5	3	3	4.33333	4	1	2.25	2	1.8	2	4	3.57143	4.75	5	4	4	3.875	3.5	1	1	0	10	1	4.40625	3.85714	3.5	2.01667	0	0	0	10	0	1
23	2	2	2	3	2	2	2	1.8	2	2.16667	4	6	6	4	3	3	4.33333	3	1	3	2.33333	3	2.83333	3.4	2.14286	2.625	2.66667	3.33333	2.6	3	3	0	1	0	7	1	2.72292	2.95873	3	2.77778	0	0	0	20	0	1
22	1	1	1	2	1	1	1	1.2	1	1.16667	1	1	7	1	1	1	2	3	1	3.75	2.33333	1.8	2.58333	3.6	5	2.375	3.33333	3	2	2.75	1.66667	0	0	1	2	1	2.61458	3.86667	1.66667	2.62778	0	1	0	0	0	1
22	1	1	2	2	1	3	1.75	1.6	1.6	1.66667	2	1	2	2	2	2	1.83333	1	1	1.75	2.33333	2.2	2.08333	3.8	4.42857	2.625	2.83333	3.66667	2.8	3	5	0	1	1	4	1	2.81458	3.96508	5	2.09444	0	0	0	0	0	1
23	2	1	1	1	1	2	1.5	1.8	1.4	1.33333	6	6	6	2	2	5	4.5	4	1	3.5	3.33333	3	3.25	3.4	1.85714	3.75	3.5	3.11111	3.4	3	3.5	1	1	0	6	1	3.4125	2.78942	3.5	3.27778	0	18	0	13	0	1.3
24	1	3	3	2	3	2	2.25	2.2	2.4	2.33333	4	4	5	4	2	5	4	4	1	3.25	2.66667	2.6	2.83333	2.6	2.42857	3.25	3.16667	3.22222	3	2.625	4.83333	0	1	0	3	1	3.01042	2.75026	4.83333	2.83889	0	5	0	10	0	1.5
22	2	3	1	3	1	2	1.5	1.8	1.8	2	3	3	2	3	3	3	2.83333	4	1	1.75	2.66667	2	2.08333	3.8	3.14286	3.125	3.5	3.55556	2.4	2.25	3.66667	0	1	0	4	1	2.81875	3.49947	3.66667	2.13889	0	1	3	10	1	2
24	1	1	1	2	2	3	1.75	1.8	1.6	1.66667	5	6	2	2	2	5	3.66667	4	1	4.25	2.33333	3.4	3.41667	4	4.42857	2.125	3.5	3.33333	3.4	3.5	3.33333	1	0	0	5	1	3.13125	3.92063	3.33333	3.32778	0	0	0	6	2	2
23	2	1	1	3	2	2	1.75	1.6	1.6	1.83333	3	4	5	2	1	1	2.66667	4	1	2	2	1.8	1.91667	2.8	2.57143	2.375	3.16667	3.22222	2.2	2.25	3.5	0	1	0	7	1	2.49792	2.86455	3.5	1.93333	0	1	1	7	2	2
23	1	1	1	2	1	1	1	1.2	1	1.16667	2	2	4	2	1	1	2	5	0	3.5	2	2.4	2.66667	3.4	3.71429	2.375	2.66667	3.66667	3	2.875	3	0	0	0	6	1	2.72917	3.59365	3	2.63333	0	7	0	13	2	2
22	2	2	2	3	2	3	2.25	2	2.2	2.33333	3	3	3	1	1	2	2.16667	4	1	2.75	2.66667	2.6	2.66667	3.4	3.42857	3.375	4	3.55556	3.2	2.875	4	0	1	0	6	1	3.3625	3.46138	4	2.67222	0	1	0	7.5	3	2
21	1	1	1	2	2	3	1.75	1.8	1.6	1.66667	3	5	4	3	2	5	3.66667	4	1	3.75	4	3.6	3.75	3.8	3.42857	3.25	3.5	3.33333	3.8	3.125	4.16667	1	1	0	5	1	3.41875	3.52063	4.16667	3.78333	0	4	0	5	4	2
22	1	1	1	2	1	2	1.25	1.4	1.2	1.33333	4	5	5	4	5	3	4.33333	4	1	3.5	3	3.4	3.33333	3.6	4	3.875	4.16667	3.77778	4	3.875	4.5	0	1	1	4	1	3.97917	3.79259	4.5	3.3	1	7	7	10	5	2
24	1	1	1	3	2	1	1.25	1.2	1.2	1.5	5	6	3	3	1	5	3.83333	5	1	3.75	4	4.6	4.16667	4.8	3.85714	3.375	3.66667	2.77778	4	3.5	4.83333	1	1	0	1	1	3.63542	3.81164	4.83333	4.11667	2	10	8	14	5	2
21	2	1	2	2	2	2	2	1.8	1.8	1.83333	4	4	4	4	4	4	4	5	1	4	5	4	4.25	4	3.71429	4	3.66667	3.44444	3.6	4.125	3.66667	0	0	0	6	1	3.84792	3.71958	3.66667	4.33333	0.5	40	1	20	5	2
21	2	2	2	2	2	1	1.75	1.8	1.8	1.83333	4	4	4	4	4	4	4	4	1	2.25	2.66667	2	2.25	3	3	2.875	3	3.11111	3	3	2.5	1	1	0	6	1	2.96875	3.03704	2.5	2.30556	2	5	4	20	6	2
25	2	1	2	2	2	3	2.25	2	2	2	3	3	4	2	2	2	2.66667	5	1	3.75	3.66667	4	3.83333	4	3	3.375	4.16667	3.22222	3.2	3	4	1	1	0	6	1	3.43542	3.40741	4	3.80556	0	6	4	20	8	2
22	1	1	1	2	2	2	1.5	1.6	1.4	1.5	4	3	3	3	1	4	3	4	1	2.75	2	3.4	2.83333	3.6	3.57143	3.625	3.66667	3.66667	3.4	3.25	3.5	0	1	0	9	1	3.48542	3.6127	3.5	2.71667	0.5	10	0	10	10	2
21	1	1	1	3	3	2	1.75	1.6	1.6	1.83333	5	7	4	5	2	3	4.33333	5	1	4.5	3	4	3.91667	2.2	2	4.125	3.66667	3.77778	3.6	3.75	5	1	1	1	6	1	3.78542	2.65926	5	3.83333	0	0.5	1	2	0	2
20	2	1	1	3	1	1	1.25	1.2	1.2	1.5	3	4	2	3	3	2	2.83333	5	1	4.75	2.66667	2.2	3.16667	4.8	4.57143	3.25	2.5	3	4	3.75	1.33333	1	1	1	4	1	3.375	4.12381	1.33333	3.20556	0	0	1	2	0	2
21	2	1	2	2	2	3	2.25	2	2	2	5	5	5	5	4	5	4.83333	5	1	5	3.33333	3.8	4.08333	3.6	3.71429	3.5	4.16667	3.11111	3.4	3.25	2.83333	1	1	0	4	1	3.57917	3.47513	2.83333	4.04444	0	0	1	3	0	2
22	1	2	2	3	1	2	1.5	1.4	1.6	1.83333	4	5	4	4	2	5	4	4	1	2.5	2.33333	3.6	2.91667	3.6	4	2.25	3.83333	3.55556	4	3.5	2.66667	1	1	1	4	1	3.39583	3.71852	2.66667	2.81111	2	1	1	5	0	2
22	2	2	2	2	2	2	2	2	2	2	3	3	4	4	4	4	3.66667	4	1	3	3	3	3	2.8	2.14286	3	3.5	3.22222	3	3	3	0	1	0	5	1	3.125	2.72169	3	3	0	0	2	10	0	2
22	1	3	1	2	2	2	1.5	2	1.8	1.83333	5	6	5	4	2	5	4.5	4	1	3	2.66667	2.6	2.75	4.4	4.14286	3.5	3.83333	3.77778	3.2	3.5	3.33333	1	1	0	3	1	3.50833	4.10688	3.33333	2.75556	2	4	2	14	0	2
24	2	2	2	3	2	3	2.25	2	2.2	2.33333	4	6	5	4	4	4	4.5	5	1	4	3	3	3.33333	3.2	4.14286	3.625	3.66667	3.66667	4	3.875	3.66667	0	1	0	10	1	3.79167	3.66984	3.66667	3.33333	0	3	0	20	0	2
21	1	1	2	3	3	2	2	1.6	1.8	2	4	7	3	5	2	3	4	5	0	4.5	2	3.4	3.41667	4	4	4	3.83333	3	4	3.125	4	0	1	0	9	1	3.73958	3.66667	4	3.3	0	2	0	20	0	2
26	1	1	1	3	2	2	1.5	1.4	1.4	1.66667	5	4	4	3	2	2	3.33333	2	1	3	2.33333	3.4	3	3.6	2.71429	3.375	3.33333	3.11111	3.4	2.375	3.5	0	1	0	6	1	3.12083	3.1418	3.5	2.91111	2	2	0	21	0	2
21	2	1	3	3	3	3	2.75	2	2.4	2.5	6	7	5	5	3	4	5	3	1	4	2.66667	3.2	3.33333	3.6	2	2.5	4	3.44444	3.6	3.125	4	0	1	0	6	1	3.30625	3.01481	4	3.28889	0	30	10	30	0	2
23	1	1	1	2	2	2	1.5	1.6	1.4	1.5	3	4	4	4	5	5	4.16667	4	1	1.75	3.33333	2.6	2.5	3.8	4	3.75	4	3.55556	4	4	4	1	1	0	1	1	3.9375	3.78519	4	2.56111	0	0	0	50	0	2
26	1	2	2	2	2	2	1.75	1.8	1.8	1.83333	6	6	6	6	6	6	6	3	1	3.75	3.33333	3.6	3.58333	3.4	3.57143	3.25	2.66667	3.11111	4	2.625	3.5	1	1	0	4	1	3.13542	3.36085	3.5	3.56111	0	1	0	3	1	3
27	2	3	2	2	2	3	2.25	2.4	2.4	2.33333	5	5	6	6	7	5	5.66667	4	1	5	4	5	4.75	5	5	3.5	5	4.11111	5	5	5	1	1	0	6	1	4.625	4.7037	5	4.66667	2	6	4	10	6	3
23	2	3	2	3	2	3	2.25	2.2	2.4	2.5	5	5	5	4	2	3	4	3	0	2.25	2	2	2.08333	3.6	4	2.875	3	3.33333	3.6	2.75	2.83333	1	1	0	6	1	3.05625	3.64444	2.83333	2.08333	0	7	4	10	10	3
21	2	1	1	2	2	2	1.75	1.8	1.6	1.66667	5	6	6	4	4	5	5	4	1	3	2.66667	2.4	2.66667	3.6	2.28571	3.25	4	3.55556	4	3.5	4	0	0	0	6	1	3.6875	3.14709	4	2.68889	0	2	0	7	14	3
23	3	1	1	2	2	2	2	2	1.8	1.83333	6	6	5	4	5	3	4.83333	4	1	4	4	4	4	2.4	2.14286	1.75	4.16667	3.77778	3.2	2.75	3.33333	1	1	0	9	1	2.96667	2.77354	3.33333	4	0	7	1	14	14	3
21	2	1	1	2	2	2	1.75	1.8	1.6	1.66667	5	5	5	5	4	4	4.66667	3	1	4	3.66667	3	3.5	3.2	3.42857	2.875	3	3.44444	3.2	3.25	3.83333	1	1	0	4	1	3.08125	3.35767	3.83333	3.55556	0	0	0	10	15	3
22	1	1	1	2	2	2	1.5	1.6	1.4	1.5	3	3	3	3	4	4	3.33333	4	1	4	3.33333	3.8	3.75	4	4.85714	2.875	4	3.66667	3	3.125	4	0	1	0	1	1	3.25	4.1746	4	3.71111	0	10	0	30	15	3
23	2	1	1	2	2	3	2	2	1.8	1.83333	3	3	3	2	2	2	2.5	4	1	2.75	2.33333	2	2.33333	3	3.14286	3.125	3.83333	3.55556	3.8	2.875	4	0	1	0	6	1	3.40833	3.2328	4	2.36111	1	3	0	20	20	3
24	1	2	2	2	2	2	1.75	1.8	1.8	1.83333	6	3	3	3	2	2	3.16667	4	1	3	3	3	3	3.6	2.85714	2.75	3.83333	3.55556	4	3.875	3	0	1	0	6	1	3.61458	3.33757	3	3	2	35	40	40	60	3
23	2	1	1	2	3	2	2	2	1.8	1.83333	3	3	3	3	2	3	2.83333	4	1	3.75	2.66667	3	3.16667	3.4	3.71429	3.75	3.66667	3.33333	3.6	3.625	2.33333	0	1	0	6	1	3.66042	3.48254	2.33333	3.13889	0.5	5	0	6	0	3
23	2	3	1	3	1	2	1.5	1.8	1.8	2	3	4	5	3	3	4	3.66667	2	1	1.75	2	1.8	1.83333	2.8	3.28571	4.125	3.5	3.66667	2.4	1.75	4	1	1	0	6	1	2.94375	3.25079	4	1.85	0	1	0	10	0	3
20	2	3	1	1	2	2	1.75	2.4	2	1.83333	5	5	6	5	1	6	4.66667	4	1	3.5	2	2.4	2.66667	3	2.57143	3	3.16667	3.22222	3.2	3	3.16667	1	1	0	6	1	3.09167	2.93122	3.16667	2.63333	0	4	0	16	0	3
23	1	1	1	1	2	2	1.5	1.8	1.4	1.33333	3	3	5	2	1	3	2.83333	3	1	2	2	2	2	3.6	2.71429	3.625	4.16667	3.33333	3.8	3.625	5	0	1	1	4	1	3.80417	3.21587	5	2	0	10	0	25	0	3
22	2	3	3	3	2	2	2.25	2	2.4	2.5	6	5	5	5	4	2	4.5	1	1	1.25	2.66667	2	1.91667	2.2	4.71429	3.25	3.16667	3.11111	2.6	3.125	4.5	0	1	0	2	1	3.03542	3.3418	4.5	1.97222	0	7	7	14	7	3.5
22	1	1	1	2	2	2	1.5	1.6	1.4	1.5	5	4	4	2	1	4	3.33333	4	1	3.5	3.33333	2.8	3.16667	4	3.14286	3.375	3	3.44444	3.2	3.75	3.66667	0	0	0	5	1	3.33125	3.5291	3.66667	3.21111	0	14	7	13	15	3.5
22	1	1	1	2	2	3	1.75	1.8	1.6	1.66667	2	2	2	3	2	1	2	4	1	1.75	2	1	1.5	1.6	2.57143	1.875	2.16667	2.55556	2.4	2	4.33333	0	1	0	6	1	2.11042	2.24233	4.33333	1.58333	0	0.1	0	8	1	4
21	1	1	1	2	2	3	1.75	1.8	1.6	1.66667	3	3	3	4	3	3	3.16667	4	1	3.75	3.66667	3.2	3.5	4	3.28571	3.625	3.33333	3.55556	3.6	3.75	4	1	1	0	5	1	3.57708	3.61376	4	3.53889	0	3	0	4	5	4
23	1	2	2	2	2	2	1.75	1.8	1.8	1.83333	4	3	3	4	5	4	3.83333	4	1	1.75	2	2	1.91667	4	4.57143	4.25	4.33333	3.66667	3.2	3.5	3.33333	1	1	0	9	1	3.82083	4.07937	3.33333	1.91667	0	7	1	7	7	4
22	2	1	2	3	2	3	2.25	1.8	2	2.16667	5	4	5	3	2	5	4	5	1	4	2.66667	3.4	3.41667	3.8	3.57143	3.125	4.16667	3.66667	3.4	3.875	4.5	1	1	0	10	1	3.64167	3.67937	4.5	3.35556	0	5	2	10	7	4
21	3	3	2	2	2	3	2.5	2.6	2.6	2.5	3	3	4	4	2	4	3.33333	4	1	2.5	2	2	2.16667	3.6	2.85714	3.25	3.83333	3.22222	3.2	3.125	3.33333	0	1	0	10	1	3.35208	3.22646	3.33333	2.16667	0	5	1	6	0	4
21	1	2	1	3	2	2	1.5	1.6	1.6	1.83333	4	4	5	2	1	3	3.16667	5	1	2	2.66667	2.6	2.41667	4	3.28571	2.5	2.66667	3.44444	2.4	2.875	3.16667	0	1	0	6	1	2.61042	3.57672	3.16667	2.42222	1	0	0	8	0	4
22	2	1	1	3	2	3	2	1.8	1.8	2	3	3	2	5	5	6	4	5	1	4	3	4	3.75	3.8	4.57143	4.25	4	3.77778	3.8	3.75	4.33333	1	1	0	4	1	3.95	4.04974	4.33333	3.66667	0	4	0	8	0	4
21	2	1	1	1	2	2	1.75	2	1.6	1.5	2	3	3	3	2	3	2.66667	4	1	2	2	2	2	3.8	4	3.25	3.5	3.22222	3	2.625	3.5	1	1	1	6	1	3.09375	3.67407	3.5	2	0	0	0	10	0	4
21	1	2	1	2	2	2	1.5	1.8	1.6	1.66667	3	5	5	2	1	2	3	4	1	5	5	3.6	4.41667	5	4.57143	2.625	2	2.77778	4.4	3.875	4.83333	1	1	0	10	1	3.225	4.1164	4.83333	4.53333	2	2	1	10	2	5
23	2	1	1	2	3	3	2.25	2.2	2	2	7	7	5	5	4	4	5.33333	3	1	2.5	2.66667	2.4	2.5	3.8	2.14286	3	3.83333	3.33333	2.8	2.625	4.16667	1	0	0	7	1	3.06458	3.09206	4.16667	2.52222	0	35	0	20	2	5
26	2	2	2	2	2	2	2	2	2	2	4	5	4	5	7	6	5.16667	1	0	3	3.66667	3.2	3.25	3.4	3.14286	2.625	2.83333	2.77778	3.2	2.875	3.33333	1	1	0	7	0	2.88333	3.10688	3.33333	3.28889	0	5	0	8	5	5
22	2	2	3	2	3	3	2.75	2.4	2.6	2.5	2	2	3	2	2	2	2.16667	4	1	2	2.66667	1.2	1.83333	3.2	4.14286	3.125	4.16667	3.66667	3.6	2.75	5	0	1	0	3	1	3.41042	3.66984	5	1.95556	0	4	0	9	5	5
24	1	1	1	3	2	1	1.25	1.2	1.2	1.5	5	5	6	5	5	5	5.16667	2	0	2.25	2	2	2.08333	4.4	4.28571	2.5	3.66667	3.33333	3.2	4.125	4	1	1	1	6	1	3.37292	4.00635	4	2.08333	1	7	1	12	5	5
21	2	1	1	2	2	3	2	2	1.8	1.83333	4	3	4	2	2	3	3	5	1	5	4	3.4	4.08333	3.8	4.14286	3.75	3.5	3.11111	2.8	3.375	2	0	1	0	6	1	3.35625	3.68466	2	4.13333	1.5	2.5	0.5	20	5	5
27	2	3	2	1	2	1	1.75	2.2	2	1.83333	1	2	4	2	4	4	2.83333	2	0	2.5	4	2.6	2.91667	1.6	1.85714	2.75	4	3.33333	2.4	2	3.33333	0	1	0	6	0	2.7875	2.26349	3.33333	3.03333	0	3	0	0	5	5
22	2	2	1	2	2	2	1.75	2	1.8	1.83333	1	2	4	4	4	2	2.83333	1	0	1.75	3.33333	1.8	2.16667	2.2	2.42857	2.25	4.16667	3.55556	2.2	2.25	3.66667	0	1	1	6	1	2.71667	2.72804	3.66667	2.29444	0	11	0	6	6	5
25	1	3	1	2	2	2	1.5	2	1.8	1.83333	6	4	4	4	6	4	4.66667	1	1	2.75	4.33333	3	3.25	2.8	3.42857	3.125	2.83333	2.77778	3	3.375	3.16667	0	1	0	10	1	3.08333	3.00212	3.16667	3.36111	0	8	0	7	6	5
20	1	2	2	2	2	3	2	2	2	2	6	4	5	5	6	5	5.16667	1	0	3.75	3.66667	3.4	3.58333	2.6	3.14286	3.375	2.5	3	3.4	3.5	3.83333	1	1	0	7	0	3.19375	2.91429	3.83333	3.60556	0	6	2	8	6	5
27	2	2	2	2	2	2	2	2	2	2	4	4	5	4	6	5	4.66667	2	0	3	4	3	3.25	3	2.57143	3	3	3.11111	2.6	3	3.5	0	1	0	10	1	2.9	2.89418	3.5	3.33333	0	9	2	0	6	5
20	2	3	1	1	2	1	1.5	2.2	1.8	1.66667	4	1	2	3	3	4	2.83333	5	0	2.5	3.66667	1.8	2.5	2	2.14286	2.625	4.33333	3.33333	2	2.625	3.66667	1	1	0	6	0	2.89583	2.49206	3.66667	2.65556	0	6	0	5	7	5
24	3	1	1	1	2	2	2	2.2	1.8	1.66667	4	5	5	5	3	3	4.16667	4	1	4	3	3.8	3.66667	5	4.42857	4.5	5	4.11111	4.6	4.5	5	0	1	0	1	1	4.65	4.51323	5	3.6	0	10	0	20	20	5
22	1	1	1	2	2	2	1.5	1.6	1.4	1.5	2	3	2	2	2	2	2.16667	3	1	2.75	2	1.4	2	3.6	3.85714	3.875	4	3.33333	3	3.125	2.33333	1	1	0	7	1	3.5	3.59683	2.33333	2.05	0	0	0	17	35	5
21	2	1	1	2	2	3	2	2	1.8	1.83333	5	5	5	3	3	3	4	4	1	3	2.66667	2	2.5	3.4	4	3.75	4	3.44444	2.4	2.5	4.33333	0	1	0	7	0	3.1625	3.61481	4.33333	2.55556	0	5	1	5	0	5
23	2	1	1	2	1	2	1.5	1.6	1.4	1.5	5	6	5	3	2	2	3.83333	4	1	3.75	2.66667	3.2	3.25	2.4	2.85714	3.625	3.5	3.11111	2.8	2.625	2.66667	1	1	0	1	1	3.1375	2.78942	2.66667	3.20556	0	1	3	7	0	5
23	2	2	2	1	2	3	2.25	2.4	2.2	2	5	4	6	5	7	4	5.16667	5	0	3.25	4	3.4	3.5	3	3.14286	3.375	2.83333	2.77778	3.2	2.75	3.33333	0	1	0	7	0	3.03958	2.97354	3.33333	3.55	0	0	0	8	0	5
23	2	3	1	1	2	2	1.75	2.4	2	1.83333	5	4	5	2	4	2	3.66667	2	1	3.5	4	3.8	3.75	3	3.85714	3	4.16667	3.33333	3.8	3.875	3.83333	1	0	0	3	1	3.71042	3.39683	3.83333	3.76667	0	15	0	15	0	5
25	1	2	1	2	2	2	1.5	1.8	1.6	1.66667	5	7	5	4	6	7	5.66667	2	0	2.75	4	3.4	3.33333	3	2.85714	3	3.33333	2.66667	3.2	3.25	3.16667	1	1	0	10	1	3.19583	2.84127	3.16667	3.38333	0	0	0	0	0	5
26	1	2	1	2	1	2	1.25	1.6	1.4	1.5	2	4	2	4	5	6	3.83333	3	0	1.75	2.33333	1.6	1.83333	2.2	2	1.875	3.83333	3.44444	2.2	2.125	3.83333	1	1	1	6	0	2.50833	2.54815	3.83333	1.89444	0	7	0	5	5	6
25	1	2	2	1	2	2	1.75	2	1.8	1.66667	7	7	5	7	4	5	5.83333	4	0	3	4	3.6	3.5	2.8	2.85714	3	3	2.77778	3.6	3.125	3.5	0	1	0	7	1	3.18125	2.81164	3.5	3.53333	0	0	3	7	5	6
21	2	2	2	1	3	2	2.25	2.4	2.2	2	4	4	4	4	5	5	4.33333	4	1	3.25	4	3.2	3.41667	3.4	3	3.5	3.16667	2.77778	3.8	3.25	3.66667	0	1	0	7	1	3.42917	3.05926	3.66667	3.48333	0	7	0	7	5	6
20	1	3	2	2	2	3	2	2.2	2.2	2.16667	4	4	4	4	7	4	4.5	4	0	3	3	3	3	3	3.14286	2.875	2.83333	2.77778	2.8	3.625	3.66667	1	1	0	10	1	3.03333	2.97354	3.66667	3	0	4	0	0	5	6
24	2	2	2	1	2	2	2	2.2	2	1.83333	4	4	6	6	6	7	5.5	3	0	3.25	4	3	3.33333	3	3.14286	3.125	2.66667	3.22222	2.8	3	3.66667	0	1	0	6	1	2.89792	3.12169	3.66667	3.41667	0	0	1	8	6	6
23	1	2	1	1	1	1	1	1.6	1.2	1.16667	2	4	4	4	3	2	3.16667	2	0	3	3	2.2	2.66667	2.2	2.85714	2.5	3.5	3.33333	2	2.625	3.5	0	1	1	7	1	2.65625	2.79683	3.5	2.73333	0	4	0	8	6	6
25	2	3	2	1	2	2	2	2.4	2.2	2	4	6	7	7	6	7	6.16667	1	0	3	3.33333	2.8	3	3.2	2.71429	3.125	3.5	3	2.6	3	3.33333	0	1	0	9	0	3.05625	2.97143	3.33333	3.04444	0	0	0	0	6	6
26	1	3	1	2	1	2	1.25	1.8	1.6	1.66667	4	3	2	4	4	4	3.5	4	1	2.25	3	2	2.33333	2.4	2.28571	2.375	3.5	4	1.2	2	3.83333	1	1	0	6	1	2.26875	2.89524	3.83333	2.41667	0	4	0	5	7	6
25	1	3	1	1	1	1	1	1.8	1.4	1.33333	1	4	4	3	2	3	2.83333	1	1	2.5	3.33333	2	2.5	2.2	2.42857	2	4.16667	3.33333	2.6	2	3.5	1	1	1	6	1	2.69167	2.65397	3.5	2.61111	0	4	0	5	8	6
21	2	3	1	1	1	1	1.25	2	1.6	1.5	3	1	3	6	6	7	4.33333	2	0	1.75	2.33333	1.6	1.83333	1.6	2.14286	2.375	3.5	3.55556	1.8	1.5	4	1	1	1	6	0	2.29375	2.4328	4	1.89444	0	0	0	0	9	6
25	1	2	2	1	2	2	1.75	2	1.8	1.66667	6	5	4	7	6	6	5.66667	2	0	2.75	3.66667	3	3.08333	2.8	2.85714	3.125	2.83333	2.77778	2.8	2.875	3.33333	1	1	0	6	1	2.90833	2.81164	3.33333	3.13889	0	6	1	7	11	6
24	3	1	1	3	2	2	2	1.8	1.8	2	3	3	3	5	5	5	4	4	1	4	4	4	4	4.4	4.28571	4.25	3.66667	3.77778	4.8	4.125	4.83333	0	1	0	6	1	4.21042	4.1545	4.83333	4	7	3	0	5	0	6
27	2	2	2	1	2	2	2	2.2	2	1.83333	7	7	4	7	5	7	6.16667	1	1	3	3.66667	3	3.16667	3.2	3	3	2.66667	3	2.8	2.625	3.16667	1	1	0	9	1	2.77292	3.06667	3.16667	3.22222	0	0	0	10	0	6
22	2	2	2	2	2	3	2.25	2.2	2.2	2.16667	4	6	6	5	7	6	5.66667	1	0	3.25	3.66667	3.4	3.41667	2.8	3.14286	2.75	2.66667	2.77778	3.4	3.5	3.5	0	1	0	9	1	3.07917	2.90688	3.5	3.43889	0	0	0	0	0	6
23	1	3	2	2	3	3	2.25	2.4	2.4	2.33333	4	4	7	4	4	5	4.66667	2	1	3.5	4	3	3.41667	3.2	3.28571	3.25	2.66667	2.77778	3	3.125	3.66667	0	1	0	9	0	3.01042	3.08783	3.66667	3.5	0	3	0	0	0	6
25	2	3	1	2	2	1	1.5	2	1.8	1.83333	4	3	4	2	4	2	3.16667	2	0	2.5	3	2.4	2.58333	2.6	2.28571	2.875	3.66667	3.66667	2	2.125	3.33333	1	1	1	6	0	2.66667	2.85079	3.33333	2.63333	0	0	0	0	0	6
24	1	1	1	1	2	2	1.5	1.8	1.4	1.33333	5	5	5	3	1	2	3.5	3	0	2.25	2.33333	1.4	1.91667	4.6	3.14286	2.625	3	3.33333	2	2.25	4.16667	0	1	0	1	1	2.46875	3.69206	4.16667	1.99444	7	14	7	21	5	7
27	1	2	2	2	2	2	1.75	1.8	1.8	1.83333	4	1	3	4	2	4	3	2	0	2.25	3.33333	2	2.41667	2	2.14286	2.25	4	3.22222	1.8	2	3.66667	1	1	0	6	1	2.5125	2.45503	3.66667	2.52778	0	0	0	0	5	7
24	1	3	1	2	1	2	1.25	1.8	1.6	1.66667	2	2	1	4	7	7	3.83333	5	0	1.5	2.33333	1.8	1.83333	2	2	2.25	4	3.44444	1.4	1.75	3	1	1	1	7	0	2.35	2.48148	3	1.87778	0	0	0	6	7	7
22	1	3	1	1	2	2	1.5	2.2	1.8	1.66667	3	1	2	6	4	6	3.66667	4	0	1.25	2.66667	1.4	1.66667	1.8	2.28571	1.75	3.66667	3.55556	1.4	1.625	3.16667	0	1	1	6	0	2.11042	2.54709	3.16667	1.77222	0	5	0	6	7	7
21	2	1	2	3	2	2	2	1.6	1.8	2	6	6	6	5	3	4	5	4	1	3	2.33333	3.2	2.91667	3.4	4.14286	4	4.16667	3.88889	3.6	3.375	3	0	1	0	7	1	3.78542	3.81058	3	2.84444	2	14	3.5	14	7	7
25	1	3	1	1	2	1	1.25	2	1.6	1.5	1	1	1	5	7	5	3.33333	4	0	1.5	2.66667	1.4	1.75	2	2.14286	1.875	4.16667	3.66667	2	1.125	3.5	1	1	1	6	0	2.29167	2.60317	3.5	1.85556	0	0	0	6	8	7
27	2	3	1	1	1	1	1.25	2	1.6	1.5	4	3	4	4	4	4	3.83333	5	0	2.25	3.33333	2	2.41667	2	2.42857	2.75	3.83333	3.77778	2	1.875	3.83333	0	1	0	7	1	2.61458	2.73545	3.83333	2.52778	0	0	0	7	8	7
23	1	3	1	1	2	2	1.5	2.2	1.8	1.66667	4	2	1	7	6	6	4.33333	3	0	2	2.66667	1.6	2	1.6	2.14286	2.375	3.5	3.55556	1.6	2	3.5	1	1	1	7	0	2.36875	2.4328	3.5	2.08889	0	7	0	7	9	7
23	2	3	1	1	1	1	1.25	2	1.6	1.5	2	4	2	7	6	6	4.5	4	0	1.75	2.33333	2	2	2	1.85714	2.125	3.66667	3.55556	1.6	2.25	3.16667	0	1	0	7	0	2.41042	2.4709	3.16667	2.02778	0	0	0	5	0	7
27	1	3	2	2	1	2	1.5	1.8	1.8	1.83333	2	4	1	7	5	4	3.83333	2	0	1.75	3	1.6	2	1.8	2.14286	1.875	3.83333	3.33333	1.6	1.75	3.5	1	1	1	7	0	2.26458	2.4254	3.5	2.11667	0	0	0	6	0	7
20	2	2	1	1	2	1	1.5	2	1.6	1.5	2	1	1	7	6	7	4	4	0	2	2.33333	1.4	1.83333	2	2.14286	2	3.33333	3.22222	1.6	1.875	4	0	1	1	6	0	2.20208	2.45503	4	1.91111	0	6	0	8	0	7
22	2	3	2	1	2	3	2.25	2.6	2.4	2.16667	2	7	7	1	1	1	3.16667	4	1	2	2	2	2	4.4	4.57143	4.25	4.66667	4.11111	4.6	4.25	5	0	1	1	7	1	4.44167	4.36085	5	2	0	0	0	0	0	7
22	2	3	2	1	2	2	2	2.4	2.2	2	5	4	4	5	4	4	4.33333	3	1	3.25	4.33333	3.4	3.58333	2.6	3.28571	3.125	2.83333	2.66667	2.4	3.125	3.33333	0	1	0	9	1	2.87083	2.85079	3.33333	3.66111	0	3	1	7	5	8
24	2	2	2	1	3	3	2.5	2.6	2.4	2.16667	5	4	4	5	4	5	4.5	5	0	3.25	3.66667	3	3.25	3.2	3.28571	3.125	2.5	2.77778	3.6	3.125	3	0	1	0	6	1	3.0875	3.08783	3	3.30556	0	0	0	11	5	8
23	1	3	2	2	1	1	1.25	1.6	1.6	1.66667	4	1	4	4	2	4	3.16667	3	1	2.75	3.66667	2.4	2.83333	2.8	2	2.5	3.66667	3.55556	1.8	1.875	3.5	0	1	1	6	0	2.46042	2.78519	3.5	2.93889	0	6	0	5	6	8
22	1	3	2	2	1	2	1.5	1.8	1.8	1.83333	1	4	3	7	5	4	4	3	0	1.75	2.33333	1.6	1.83333	2	2.57143	2	3.83333	3.11111	1.2	1.625	3.33333	1	1	1	6	1	2.16458	2.56085	3.33333	1.89444	0	0	0	0	6	8
27	1	2	1	1	2	2	1.5	2	1.6	1.5	1	1	3	7	7	4	3.83333	2	1	1.75	2.66667	1.8	2	2	2	2.25	4	3.66667	2.2	1.75	3	1	0	1	7	1	2.55	2.55556	3	2.07222	0	6	0	8	7	8
21	2	1	2	2	1	2	1.75	1.6	1.6	1.66667	2	2	3	4	5	6	3.66667	5	1	5	3.66667	4	4.25	3	3.42857	3.625	4.16667	3.66667	3.6	3.75	4.16667	0	1	0	4	1	3.78542	3.36508	4.16667	4.22222	2	2	0	10	8	8
22	1	1	1	1	2	3	1.75	2	1.6	1.5	5	5	5	5	5	5	5	4	1	4	3.33333	3.6	3.66667	3.2	3.85714	3.75	3.83333	3.55556	3.8	3.625	4	0	1	0	10	1	3.75208	3.53757	4	3.64444	0	5	0.5	8	0	8
24	1	2	1	2	2	2	1.5	1.8	1.6	1.66667	1	3	3	4	4	7	3.66667	2	0	1.5	2.33333	1.4	1.66667	2.4	1.71429	2.125	3.83333	3.44444	1.6	2	3.5	0	1	1	6	1	2.38958	2.51958	3.5	1.74444	0	0	0	8	0	8
22	1	1	2	2	2	3	2	1.8	1.8	1.83333	5	3	5	2	2	5	3.66667	3	1	3.5	2.66667	2.6	2.91667	3.2	3.57143	3.625	3.83333	3.11111	3.6	3.75	4	0	1	0	6	1	3.70208	3.29418	4	2.92222	0	0	3	10	0	8
21	2	1	2	2	2	2	2	1.8	1.8	1.83333	5	5	5	4	3	4	4.33333	4	1	4	4	4	4	3.4	4	3.75	3.83333	3.44444	3.6	3.75	4	0	1	0	10	1	3.73333	3.61481	4	4	0	2	0	14	0	8
26	1	1	1	2	1	1	1	1.2	1	1.16667	3	3	3	1	2	2	2.33333	3	1	2.5	2.66667	2.8	2.66667	3.2	3.14286	3	3	3.22222	3.2	3.25	3.16667	1	1	0	3	0	3.1125	3.18836	3.16667	2.65556	0	20	12	0	0	8
24	2	3	2	1	1	2	1.75	2.2	2	1.83333	4	1	4	4	7	5	4.16667	1	0	1.5	2	1.6	1.66667	2	2.28571	2.125	3.66667	3.55556	1.4	2	3.66667	0	1	0	6	0	2.29792	2.61376	3.66667	1.7	0	0	0	0	0	8
22	1	3	1	1	2	2	1.5	2.2	1.8	1.66667	1	3	1	4	4	5	3	2	0	2	2	1.8	1.91667	2	2.71429	2.375	3.83333	3.33333	1.4	2	4	0	1	1	6	0	2.40208	2.68254	4	1.93333	0	7	0	0	0	8
26	1	3	1	1	2	2	1.5	2.2	1.8	1.66667	1	4	4	6	5	7	4.5	1	0	1.75	2.33333	1.6	1.83333	2	2.28571	2.25	4	3.66667	1.6	1.625	3.5	1	1	0	7	0	2.36875	2.65079	3.5	1.89444	0	8	0	6	6	9
24	1	2	1	1	1	2	1.25	1.8	1.4	1.33333	1	1	1	4	5	7	3.16667	1	0	1.5	2.33333	1.6	1.75	2.2	2.14286	1.875	3.83333	3.55556	2.2	1.75	3.66667	0	0	0	6	1	2.41458	2.6328	3.66667	1.81111	0	3	0	6	6	9
25	2	3	2	1	2	1	1.75	2.2	2	1.83333	2	1	2	7	7	5	4	5	1	1.75	3	1.2	1.83333	2	2.14286	2.5	3.83333	3.44444	1.8	2	3.16667	1	1	1	6	0	2.53333	2.5291	3.16667	1.98333	0	0	0	0	10	9
24	1	2	2	2	3	2	2	2	2	2	7	4	6	7	7	4	5.83333	2	0	3.25	3.66667	3.4	3.41667	3.2	3.28571	3.375	2.66667	3.11111	3	3.375	3	1	1	0	6	1	3.10417	3.19894	3	3.43889	0	4	3	11	0	9
20	2	3	3	2	2	2	2.25	2.2	2.4	2.33333	2	4	2	2	2	3	2.5	4	1	2.5	3.66667	2.4	2.75	3	1.85714	1.5	3	2.66667	2.4	2.625	1.33333	0	1	1	6	1	2.38125	2.50794	1.33333	2.85556	0.5	2	0	5	1	10
24	1	3	1	1	1	2	1.25	2	1.6	1.5	2	3	4	7	5	6	4.5	5	0	1.5	2.33333	1.8	1.83333	2.6	2.28571	2.125	3.66667	3.77778	1.2	1.875	3.83333	1	0	1	6	1	2.21667	2.88783	3.83333	1.87778	0	7	0	5	8	10
22	1	1	1	3	2	3	1.75	1.6	1.6	1.83333	5	6	4	2	1	2	3.33333	2	1	2.5	2.66667	2.2	2.41667	3.8	4.14286	2.75	3.33333	3.44444	2.8	2.75	1.66667	1	0	0	6	1	2.90833	3.79577	1.66667	2.45556	0	14	5	10	10	10
23	1	1	2	3	2	3	2	1.6	1.8	2	5	2	7	5	5	3	4.5	5	1	4	2.33333	4.4	3.75	3.8	3.85714	3	4.33333	3.22222	3	3.25	2.83333	1	1	1	6	1	3.39583	3.62646	2.83333	3.57778	1	3	2	30	10	10
23	2	2	2	1	2	2	2	2.2	2	1.83333	4	4	4	4	5	4	4.16667	3	0	3.25	4	3.4	3.5	2.8	3.57143	3.25	2.83333	3	2.8	2.875	3.83333	1	1	0	10	0	2.93958	3.12381	3.83333	3.55	0	4	4	8	0	10
25	1	1	1	2	2	2	1.5	1.6	1.4	1.5	3	3	3	3	2	3	2.83333	5	1	4	2.66667	2.4	3	3.4	3.14286	2.875	3.66667	3	2.2	3	2.66667	1	0	0	3	1	2.93542	3.18095	2.66667	3.02222	0	10	0	10	0	10
23	3	1	2	2	2	2	2.25	2	2	2	5	5	5	5	4	5	4.83333	2	1	2	2.66667	2.2	2.25	3.6	3.85714	3.625	3.5	3.33333	3.6	3.75	4	1	1	0	3	1	3.61875	3.59683	4	2.28889	0	5	10	25	0	10
26	1	2	1	1	1	2	1.25	1.8	1.4	1.33333	4	2	4	4	3	3	3.33333	4	0	2.25	4.33333	2.4	2.83333	2.2	2.42857	2.625	4	3.22222	2.4	1.875	3.66667	1	1	1	6	0	2.725	2.61693	3.66667	2.99444	0	4	0	6	6	11
25	1	1	1	3	2	2	1.5	1.4	1.4	1.66667	5	6	6	5	4	5	5.16667	1	1	4	3.33333	3.2	3.5	3	4.85714	3.125	4.16667	3.22222	3	3.125	4	1	0	0	5	1	3.35417	3.69312	4	3.51111	0	10	5	20	20	15
23	2	1	1	2	2	3	2	2	1.8	1.83333	6	6	6	5	4	4	5.16667	5	1	3	4.66667	3.6	3.66667	3.6	3.42857	3.75	5	3.22222	3.8	3.625	5	1	1	0	9	1	4.04375	3.41693	5	3.75556	0	10	3	10	0	15
20	2	1	1	2	3	3	2.25	2.2	2	2	7	7	6	6	7	7	6.66667	5	1	4	4.33333	4	4.08333	4.8	4.71429	4.5	3.83333	4	5	4.75	4.66667	1	0	1	3	1	4.52083	4.50476	4.66667	4.11111	1	10	0	10	0	15
22	2	1	2	2	2	3	2.25	2	2	2	5	6	6	3	1	4	4.16667	1	1	2	3	2	2.25	3.4	2.14286	3.125	3.16667	2.88889	3.2	2.375	2.83333	0	1	0	4	1	2.96667	2.81058	2.83333	2.33333	0	2	0	15	0	15
23	1	1	2	2	2	2	1.75	1.6	1.6	1.66667	3	2	2	6	2	3	3	5	1	4	3.66667	4.4	4.08333	4.4	3.85714	3.875	4	3.55556	4.2	4	4.16667	0	1	0	6	1	4.01875	3.93757	4.16667	4.02222	0	5	0	30	0	15
27	2	1	1	2	2	2	1.75	1.8	1.6	1.66667	5	3	3	2	2	2	2.83333	4	1	2.5	2	3	2.58333	3.4	3.28571	2.875	3.16667	3.11111	3	2.875	3.5	1	1	1	6	1	2.97917	3.26561	3.5	2.5	7	40	28	40	0	40
25	2	2	3	2	2	2	2.25	2	2.2	2.16667	3	5	5	5	5	5	4.66667	4	1	3.5	3.66667	2.8	3.25	4	4	4	4	3.55556	4	4	4	1	1	0	7	1	4	3.85185	4	3.32222	0	0	0	40	0	40
21	1	1	2	2	2	2	1.75	1.6	1.6	1.66667	4	5	4	3	3	3	3.66667	3	1	3	3	2	2.58333	3.8	2.85714	3.5	4	3.55556	3.6	3.75	4	0	1	0	4	1	3.7125	3.40423	4	2.66667	0	0	0	10	10	0
24	2	2	1	2	2	1	1.5	1.8	1.6	1.66667	3	3	2	2	3	3	2.66667	4	1	3.25	2	2.8	2.75	3.8	3.85714	3.625	3.66667	3.55556	2.4	2.5	3.33333	0	1	0	6	1	3.04792	3.73757	3.33333	2.68333	3	3	1	5	1	0
24	2	1	2	2	2	3	2.25	2	2	2	5	5	5	5	5	4	4.83333	5	1	5	4	4	4.33333	4.2	4	2.5	3.16667	3.44444	4	4	4	0	1	0	3	1	3.41667	3.88148	4	4.33333	1	2.5	5	5	1	0
21	2	1	3	2	2	1	2	1.6	1.8	1.83333	3	3	2	4	3	4	3.16667	4	1	3.5	3	3	3.16667	3.6	4	4	4.16667	3.66667	3.8	3.625	4.66667	0	1	0	9	1	3.89792	3.75556	4.66667	3.16667	0.5	2.5	0	5	1	0
21	1	1	1	2	2	1	1.25	1.4	1.2	1.33333	3	3	3	1	1	2	2.16667	2	1	2.5	2.33333	2	2.25	3.8	3.71429	2.625	1.5	2.44444	3.6	3.125	3.5	0	1	0	4	1	2.7125	3.31958	3.5	2.27778	0	2	0	0	1.5	0
20	1	2	1	2	2	2	1.5	1.8	1.6	1.66667	2	3	3	6	1	6	3.5	2	1	1.75	1	1	1.25	2	1	3.25	2.33333	2.66667	4	4	3.66667	0	1	0	6	1	3.39583	1.88889	3.66667	1.25	2	5	1	3	2	0
26	1	1	1	2	2	2	1.5	1.6	1.4	1.5	4	3	4	3	3	2	3.16667	4	1	3.5	3.33333	3.4	3.41667	3.8	3.28571	3.375	3.66667	3.33333	3.2	3.25	3.5	0	1	0	5	1	3.37292	3.47302	3.5	3.41111	0	1	0	4	2	0
23	2	1	2	2	2	2	2	1.8	1.8	1.83333	3	3	3	4	5	6	4	4	0	4	4.33333	3.6	3.91667	4.8	4.14286	4.25	4	3.66667	4	4.75	4.33333	0	1	0	10	1	4.25	4.20317	4.33333	3.97778	2	10	0	5	2	0
21	2	3	3	2	2	2	2.25	2.2	2.4	2.33333	4	5	5	6	4	4	4.66667	5	1	4	3.33333	4	3.83333	3.4	3.42857	3	4.5	3.22222	3.8	3.75	4.83333	1	1	0	7	1	3.7625	3.35026	4.83333	3.77778	0	2	2	7	2	0
25	1	2	1	3	2	3	1.75	1.8	1.8	2	2	2	3	2	1	1	1.83333	1	1	4.25	4.66667	4.4	4.41667	3.8	4.85714	4.125	3.83333	4	4.4	4.25	3.83333	1	0	1	2	1	4.15208	4.21905	3.83333	4.43889	1	4	0	0	2	0
23	1	2	2	2	2	2	1.75	1.8	1.8	1.83333	3	4	2	3	2	2	2.66667	3	1	3.5	4	3.4	3.58333	3.2	4.85714	4.125	3	4	3.4	3.625	2.33333	1	0	0	1	0	3.5375	4.01905	2.33333	3.63333	0	0	0	2.5	2	0
22	2	3	3	2	3	3	2.75	2.6	2.8	2.66667	7	7	7	6	5	5	6.16667	4	1	3	3	2	2.58333	3.2	3	3.5	4.33333	3.44444	3.8	3.5	4	0	1	0	6	1	3.78333	3.21481	4	2.66667	2	3	1	4	3	0
22	2	2	2	3	2	2	2	1.8	2	2.16667	4	5	4	4	4	4	4.16667	5	1	4.25	3.66667	3.4	3.75	3.2	3.28571	3.375	3.83333	3.44444	3.6	3.375	3.5	0	1	0	4	1	3.54583	3.31005	3.5	3.77222	0	2	2	5	3	0
22	2	1	2	2	2	1	1.75	1.6	1.6	1.66667	4	7	5	4	1	5	4.33333	2	1	3.25	4.33333	2.6	3.25	3	4.14286	3	3.16667	3.77778	3.4	2.75	3.66667	0	1	0	6	0	3.07917	3.64021	3.66667	3.39444	0	5	3	5	4	0
22	2	1	1	2	2	2	1.75	1.8	1.6	1.66667	3	3	3	4	3	3	3.16667	4	1	4	3	4	3.75	4	4.42857	3.75	4.66667	3.77778	3.4	3.625	5	0	1	0	6	1	3.86042	4.06878	5	3.66667	0	0	0	10	4	0
21	1	3	2	1	2	2	1.75	2.2	2	1.83333	4	4	4	4	3	4	3.83333	2	1	1.5	4	2.6	2.58333	2.4	2.42857	2.125	3.83333	3.44444	2.2	2	3.5	1	1	1	6	1	2.53958	2.75767	3.5	2.7	0	0	0	6	5	0
24	2	1	1	2	2	2	1.75	1.8	1.6	1.66667	3	3	3	3	3	3	3	4	1	3	3	3.4	3.16667	3.4	2.14286	3.625	3.66667	3.55556	3.8	3.375	4	0	1	0	4	1	3.61667	3.0328	4	3.13333	0	1	0	7	5	0
25	1	2	2	1	2	2	1.75	2	1.8	1.66667	6	6	6	4	5	6	5.5	1	1	3.75	3.66667	3.6	3.66667	3.4	3.57143	3.5	3.16667	3	3.4	3	3.66667	0	1	0	9	1	3.26667	3.32381	3.66667	3.67222	0	4	0	8	5	0
22	2	3	2	2	2	2	2	2.2	2.2	2.16667	4	4	5	5	3	5	4.33333	4	1	4	3	2.8	3.25	3.4	3.28571	2.625	3.5	3.44444	3.4	2.875	4.16667	1	1	0	4	1	3.1	3.37672	4.16667	3.26667	0	3	0	14	5	0
22	2	1	1	2	1	1	1.25	1.4	1.2	1.33333	5	5	3	1	2	3	3.16667	4	0	3	3.33333	2.4	2.83333	3.8	3.42857	3.375	3.5	3.44444	3.4	4	5	0	1	0	1	1	3.56875	3.55767	5	2.91111	0	5	2	20	5	0
23	1	1	1	1	2	2	1.5	1.8	1.4	1.33333	4	4	2	2	2	2	2.66667	2	1	5	2.66667	4.6	4.25	2.4	3.85714	2.625	1.66667	3.55556	3	3	3.66667	1	1	1	1	1	2.57292	3.2709	3.66667	4.08889	0	3	0	0	5	0
20	2	2	1	2	2	2	1.75	2	1.8	1.83333	2	1	4	4	3	3	2.83333	2	0	2.25	2.66667	2.6	2.5	2.2	2.85714	2.5	4.16667	3.11111	2.4	1.875	3.5	1	1	1	7	0	2.73542	2.72275	3.5	2.50556	0	8	0	6	6	0
25	1	3	1	2	2	2	1.5	2	1.8	1.83333	4	4	4	4	6	4	4.33333	2	0	3	3.33333	3	3.08333	3	3.28571	2.375	3.5	2.88889	3.2	3.25	3.33333	0	0	0	9	1	3.08125	3.0582	3.33333	3.11111	0	0	0	7	6	0
23	2	3	1	2	2	2	1.75	2.2	2	2	4	4	2	3	3	4	3.33333	5	0	1.75	3	2	2.16667	2.6	2.57143	2.375	3.83333	3.33333	2	2.125	3	1	1	0	6	1	2.58333	2.83492	3	2.25	0	5	0	8	6	0
27	2	2	1	1	2	1	1.5	2	1.6	1.5	2	2	4	4	4	2	3	3	0	1.25	4.33333	2.4	2.5	1.8	2.57143	2.375	4	3.44444	2.6	2.375	3.5	1	0	0	6	1	2.8375	2.60529	3.5	2.66111	0	0	0	0	6	0
26	1	3	1	1	2	1	1.25	2	1.6	1.5	2	2	3	4	6	7	4	1	0	1.75	2.66667	1.4	1.83333	2.2	2.28571	1.75	3.83333	3.55556	1.6	1.75	3.16667	1	1	0	6	0	2.23333	2.68042	3.16667	1.93889	0	0	0	0	6	0
24	3	1	2	2	2	3	2.5	2.2	2.2	2.16667	3	6	5	3	3	3	3.83333	5	1	4	3.33333	3	3.41667	4.2	3.42857	3.375	3.83333	3.55556	3.4	3.875	4	0	1	0	10	1	3.62083	3.72804	4	3.44444	0	7	0	7	7	0
25	1	3	1	1	1	2	1.25	2	1.6	1.5	4	4	3	6	7	5	4.83333	4	0	2	2.66667	1.4	1.91667	2.2	1.71429	2	3.83333	3.77778	2	1.875	3	0	1	1	6	0	2.42708	2.56402	3	2.02222	0	0	0	0	7	0
24	1	3	1	2	2	1	1.25	1.8	1.6	1.66667	2	3	3	3	1	2	2.33333	5	0	2.25	3.33333	2.4	2.58333	2.4	2.71429	2.375	3.83333	3.44444	2	1.5	3.66667	1	1	1	6	0	2.42708	2.85291	3.66667	2.66111	0	0	0	6	8	0
27	1	2	2	1	2	2	1.75	2	1.8	1.66667	3	1	3	5	7	7	4.33333	2	0	1.75	2.33333	2	2	2	2.14286	2.125	3.83333	3.88889	2	1.75	3.66667	0	1	1	6	1	2.42708	2.67725	3.66667	2.02778	0	8	0	8	8	0
22	1	2	1	2	1	2	1.25	1.6	1.4	1.5	3	3	2	5	4	4	3.5	1	0	1.75	2.33333	2	2	2.2	2	2	3.66667	3.66667	2	1.75	3.83333	0	0	1	6	0	2.35417	2.62222	3.83333	2.02778	0	0	0	0	8	0
24	1	3	2	1	1	1	1.25	1.8	1.6	1.5	2	2	2	6	7	7	4.33333	2	0	2	2.33333	2	2.08333	2.4	1.85714	1.75	3.66667	3.55556	1.8	2.25	3	0	1	0	6	0	2.36667	2.60423	3	2.11111	0	5	0	0	8	0
22	3	3	2	2	2	1	2	2.2	2.2	2.16667	4	3	3	3	3	3	3.16667	4	1	3.5	3.33333	3.2	3.33333	3.8	3.71429	3.875	4	3.55556	4	4	3.83333	0	0	0	4	1	3.96875	3.68995	3.83333	3.34444	0	10	0	20	10	0
22	2	1	2	2	2	2	2	1.8	1.8	1.83333	4	2	2	3	2	3	2.66667	2	1	3.25	2	3.2	2.91667	4	1.85714	3.625	4	3.22222	3	3	2.66667	1	1	0	6	1	3.40625	3.02646	2.66667	2.81667	0.5	3	0	25	10	0
24	1	1	1	2	2	2	1.5	1.6	1.4	1.5	2	3	4	3	2	4	3	3	1	5	4.66667	5	4.91667	4.8	4.71429	3.625	3.66667	3.55556	3.2	3.625	3.83333	1	1	0	3	1	3.52917	4.35661	3.83333	4.88889	0	0	0	14	14	0
22	2	3	1	3	2	2	1.75	2	2	2.16667	3	4	3	1	3	1	2.5	5	1	3.75	1.33333	2.8	2.75	3.4	2	3	2	3.22222	2.6	2.125	4	0	1	0	6	1	2.43125	2.87407	4	2.62778	1	2	0	14	14	0
22	2	2	2	2	2	3	2.25	2.2	2.2	2.16667	4	5	5	4	3	4	4.16667	4	1	3	2.33333	2.4	2.58333	3	2.42857	3.25	3.5	3.11111	2.6	2.625	3.5	0	1	0	6	1	2.99375	2.84656	3.5	2.57778	0	0	10	28	14	0
21	1	1	2	1	1	2	1.5	1.6	1.4	1.33333	5	7	6	6	4	6	5.66667	4	1	4.25	4	3	3.66667	4	2.85714	4.125	2.83333	3.11111	3.8	3.75	3.5	1	1	0	2	1	3.62708	3.32275	3.5	3.75	0	8	0	20	15	0
22	2	2	2	2	2	2	2	2	2	2	7	6	6	1	1	2	3.83333	4	1	3.25	3	3.6	3.33333	2.8	3.14286	3	3.66667	3.44444	3.2	3.5	4	1	1	0	7	1	3.34167	3.1291	4	3.28333	0	1	0.5	5	20	0
22	1	1	2	2	2	1	1.5	1.4	1.4	1.5	3	3	2	4	4	5	3.5	2	1	3.25	2	2.6	2.66667	3.6	2.71429	3.5	3.66667	3.11111	2.2	2.625	3.66667	0	1	0	10	1	2.99792	3.1418	3.66667	2.61667	0	0	1	7	20	0
22	2	1	1	3	2	2	1.75	1.6	1.6	1.83333	4	5	3	5	2	2	3.5	2	1	3.25	3	2.8	3	3.6	3.85714	2.25	3.66667	3.22222	3.6	3	4	0	1	0	7	1	3.12917	3.55979	4	3.01667	0	1	1	14	20	0
27	2	1	2	1	2	2	2	2	1.8	1.66667	4	4	4	4	3	5	4	3	1	2.5	2	2.4	2.33333	4	4.42857	3.375	3.5	2.88889	3.4	3.125	2	0	0	0	9	1	3.35	3.77249	2	2.3	0	5	0	14	21	0
25	2	1	1	3	2	3	2	1.8	1.8	2	3	5	5	6	4	4	4.5	3	0	3	3.66667	3.2	3.25	3.8	2.85714	3.25	4.16667	3.44444	3.4	2.875	3.66667	1	1	0	6	1	3.42292	3.3672	3.66667	3.28889	0	10	0	30	40	0
21	1	1	1	3	3	3	2	1.8	1.8	2	6	6	6	4	3	4	4.83333	5	1	4.25	3.33333	3.2	3.58333	4.4	4.85714	3.875	3.83333	3.77778	3.6	4.375	4	0	1	0	3	1	3.92083	4.34497	4	3.59444	0	0	0.5	0.5	0	0
24	2	1	2	2	1	1	1.5	1.4	1.4	1.5	4	4	4	3	2	4	3.5	2	1	2.75	2.33333	2	2.33333	2.8	2.14286	3.25	3.66667	3.55556	3.8	3.375	3.33333	0	1	0	6	1	3.52292	2.8328	3.33333	2.36111	0.5	0.5	0.5	1	0	0
21	2	2	1	2	2	2	1.75	2	1.8	1.83333	3	5	3	3	2	3	3.16667	4	1	3.25	3	2.6	2.91667	3.8	3.28571	3.375	4	3.22222	3.8	3.875	4.33333	0	1	0	7	1	3.7625	3.43598	4.33333	2.95	0	0.5	5	1	0	0
23	2	3	3	2	2	3	2.5	2.4	2.6	2.5	5	3	2	2	2	3	2.83333	5	0	2.5	3	1.8	2.33333	3	3.28571	4	3.5	3.88889	4	3.75	4.5	0	0	0	3	1	3.8125	3.39153	4.5	2.43333	0	0.5	0	1	0	0
23	1	1	1	1	2	2	1.5	1.8	1.4	1.33333	2	3	3	1	1	3	2.16667	2	1	1.75	3	2.4	2.33333	3.8	4.28571	3.125	3.16667	3.22222	3.2	3.125	3.66667	1	1	0	5	1	3.15417	3.76931	3.66667	2.38333	0	0.5	0	1.5	0	0
20	2	2	2	2	3	2	2.25	2.2	2.2	2.16667	3	3	3	3	3	3	3	5	1	5	4.33333	5	4.83333	5	3.57143	3.875	5	4.11111	4.2	4	4	1	1	0	6	1	4.26875	4.22751	4	4.77778	0	1	0.5	2	0	0
24	1	2	2	2	2	2	1.75	1.8	1.8	1.83333	2	1	2	2	1	2	1.66667	4	1	3.25	2.66667	3.2	3.08333	3.4	4.42857	3.25	3.83333	3.55556	3.8	3.125	3.66667	0	1	0	1	1	3.50208	3.79471	3.66667	3.03889	0.5	0.5	1	2	0	0
23	1	1	2	2	2	2	1.75	1.6	1.6	1.66667	4	3	3	2	1	1	2.33333	4	1	2.5	2	1	1.75	3.6	2.71429	2.875	3.33333	3	3.2	2.375	3.83333	0	1	0	1	1	2.94583	3.10476	3.83333	1.83333	0	2	4	2	0	0
22	2	1	2	2	2	2	2	1.8	1.8	1.83333	5	4	1	1	5	5	3.5	5	1	4	4	3.8	3.91667	3.6	1.71429	2.875	4	3.55556	3	3	4	0	1	0	4	1	3.21875	2.95661	4	3.93333	0	2	6	2	0	0
21	1	1	1	2	1	2	1.25	1.4	1.2	1.33333	5	4	4	4	2	2	3.5	2	1	2.75	2.66667	3.2	2.91667	4	3.85714	3.125	3	3.33333	4.2	3.875	3.66667	1	0	0	2	1	3.55	3.73016	3.66667	2.87222	0	1	0	2	0	0
23	2	1	2	1	2	2	2	2	1.8	1.66667	3	3	3	4	3	3	3.16667	2	1	2	3.33333	3	2.75	3.4	3.85714	2.875	3.66667	3.44444	3.8	3.375	4	0	0	0	1	1	3.42917	3.5672	4	2.77778	0	2	0	2	0	0
20	2	3	3	3	2	2	2.25	2	2.4	2.5	3	5	3	5	5	5	4.33333	3	1	3.25	3.33333	3.4	3.33333	2.6	2.85714	4	4	3.55556	4	3.875	4.16667	1	0	0	6	1	3.96875	3.00423	4.16667	3.32778	0	2	0	2	0	0
21	2	1	1	2	2	2	1.75	1.8	1.6	1.66667	3	3	4	2	3	3	3	4	1	2.5	2.66667	2.6	2.58333	3	2.14286	3	3.33333	3.11111	2.6	2.375	3	0	1	0	6	1	2.82708	2.75132	3	2.58889	0	2.5	2.5	2.5	0	0
22	2	1	2	2	2	3	2.25	2	2	2	4	5	5	4	2	4	4	4	1	3	3.33333	2.6	2.91667	2.8	2.57143	3.125	2.83333	2.88889	3	2.625	2	0	1	0	6	1	2.89583	2.75344	2	2.97778	0	1	1	3	0	0
25	2	1	3	2	3	3	2.75	2.2	2.4	2.33333	5	6	6	3	4	4	4.66667	5	1	3	2.33333	3	2.83333	3.2	3.28571	3.5	3.66667	3.77778	4.2	4.375	4.5	0	1	0	5	1	3.93542	3.42116	4.5	2.77778	0	0.5	1	3	0	0
22	2	1	2	2	2	2	2	1.8	1.8	1.83333	4	5	5	2	1	2	3.16667	1	1	3	3	2	2.58333	3.2	2.57143	3.625	3.83333	3.22222	3.4	2.5	3.83333	0	0	0	4	1	3.33958	2.99788	3.83333	2.66667	0	5	7	3	0	0
23	1	1	1	2	2	3	1.75	1.8	1.6	1.66667	3	4	3	5	3	2	3.33333	4	1	3.75	3	4	3.66667	3.2	3.57143	3.25	4.5	3.66667	4.2	2.875	3.5	1	1	1	4	1	3.70625	3.47937	3.5	3.58333	0	2	0	3	0	0
20	2	3	2	2	3	3	2.5	2.6	2.6	2.5	3	3	4	4	2	5	3.5	4	0	3.25	3.66667	2.2	2.91667	3.4	3.57143	3	3	3	3.6	3.25	3.83333	0	0	0	2	1	3.2125	3.32381	3.83333	3.03889	0	1	0	3	0	0
21	2	2	2	2	2	3	2.25	2.2	2.2	2.16667	4	2	3	3	2	2	2.66667	4	1	3.25	3.33333	3	3.16667	4.4	4	3.625	4	3.55556	2.8	3.5	4	0	1	0	1	0	3.48125	3.98519	4	3.19444	30	0	2	3.5	0	0
22	2	1	3	2	3	2	2.5	2	2.2	2.16667	5	5	5	4	3	5	4.5	1	1	3.5	4	2.2	3.08333	4	3.85714	4	4	3.55556	4	4	4	0	1	0	10	1	4	3.80423	4	3.23333	2	0	1	4	0	0
24	2	3	2	2	1	1	1.5	1.8	1.8	1.83333	2	2	4	2	5	3	3	4	1	3	2	1	1.91667	3.8	4.14286	3.375	4.33333	3.66667	3.2	2.125	3	0	1	1	2	1	3.25833	3.86984	3	2	0	1	1	4	0	0
20	2	2	1	3	2	2	1.75	1.8	1.8	2	3	4	4	4	4	4	3.83333	4	1	4	3.66667	3.4	3.66667	3.8	3.85714	3.5	3.83333	3.44444	3.6	3.75	3.5	0	1	0	7	1	3.67083	3.70053	3.5	3.68889	0	0	2	4	0	0
20	2	1	2	2	2	2	2	1.8	1.8	1.83333	5	5	3	4	4	6	4.5	5	1	3.5	4	3.6	3.66667	4	4	4.875	4.5	3.66667	4.8	4.5	3.5	0	1	0	9	1	4.66875	3.88889	3.5	3.7	0	2	4	4	0	0
21	2	1	1	2	2	2	1.75	1.8	1.6	1.66667	4	4	4	4	4	4	4	3	1	2.5	2.66667	2	2.33333	4	3.42857	3.375	3.66667	3.66667	3.4	2.75	4	0	1	0	9	1	3.29792	3.69841	4	2.38889	0	1	0	4	0	0
24	2	2	2	2	3	3	2.5	2.4	2.4	2.33333	3	3	4	3	3	4	3.33333	5	1	4	3.33333	2.8	3.33333	3.6	4.42857	3.625	3.83333	3.22222	3.6	3.875	4.66667	0	1	0	10	1	3.73333	3.75026	4.66667	3.37778	0	0.5	0	4	0	0
23	1	1	1	2	1	2	1.25	1.4	1.2	1.33333	3	2	2	2	2	2	2.16667	4	1	2	1.66667	3.6	2.58333	2.6	2.71429	2.75	2.83333	3	3	3.25	3.5	0	1	0	6	1	2.95833	2.77143	3.5	2.42222	0	2	0	4	0	0
24	1	1	1	2	2	2	1.5	1.6	1.4	1.5	3	3	3	4	3	3	3.16667	4	1	4	3	3.6	3.58333	2.2	3	2.5	3.16667	3	2	2	4	0	1	0	6	1	2.41667	2.73333	4	3.53333	0	1	1	5	0	0
20	2	3	2	1	2	3	2.25	2.6	2.4	2.16667	3	5	3	3	2	3	3.16667	5	1	5	3.33333	3.6	4	3.2	2.85714	2.875	3.83333	3.77778	3.8	3.5	4.33333	0	1	0	6	1	3.50208	3.27831	4.33333	3.97778	0	0	1	5	0	0
22	2	1	2	2	1	2	1.75	1.6	1.6	1.66667	3	4	2	3	2	4	3	5	1	3.75	3.33333	3.2	3.41667	3.2	3.14286	3.5	3.66667	3.33333	3.4	3.625	3.66667	1	1	0	3	1	3.54792	3.2254	3.66667	3.42778	0	0	4	5	0	0
22	1	1	1	2	1	2	1.25	1.4	1.2	1.33333	3	3	3	2	1	3	2.5	4	1	4	2.66667	2.6	3.08333	3.4	3.42857	3.375	3.5	3.55556	3.8	3.875	4.5	0	1	0	5	1	3.6375	3.46138	4.5	3.08889	0	1	0	5	0	0
24	1	2	1	1	2	1	1.25	1.8	1.4	1.33333	2	3	3	5	7	4	4	2	0	2	2.33333	1.6	1.91667	1.6	1.85714	2.25	4	3.55556	2	1.875	3.5	1	1	1	6	1	2.53125	2.33757	3.5	1.97778	0	0	0	5	0	0
22	2	2	3	3	2	3	2.5	2	2.4	2.5	3	4	4	4	3	3	3.5	3	1	5	4.33333	4.2	4.5	3.6	3.42857	4	4.66667	3.77778	3.8	3.75	4.33333	1	0	0	6	1	4.05417	3.60212	4.33333	4.51111	0	0.5	2	6	0	0
20	2	1	2	2	2	2	2	1.8	1.8	1.83333	4	4	3	2	1	2	2.66667	3	1	3	2.33333	2.8	2.75	3.2	3	3.125	3.5	3.33333	3.4	3.375	4	0	1	0	6	1	3.35	3.17778	4	2.71111	0	0	2	6	0	0
21	1	1	2	2	2	2	1.75	1.6	1.6	1.66667	5	3	2	2	2	2	2.66667	2	1	5	4	4.2	4.41667	2.6	3.28571	2.75	3.66667	3.77778	4.4	4	4	0	1	0	10	1	3.70417	3.22116	4	4.4	0	0	0	6	0	0
21	2	1	1	2	2	3	2	2	1.8	1.83333	5	4	3	2	2	3	3.16667	5	1	2.75	2	2	2.25	3.6	3.85714	3.125	3	3.44444	3	2.75	2.83333	0	1	0	5	1	2.96875	3.63386	2.83333	2.25	0	0.5	0	6	0	0
21	2	1	3	2	1	3	2.25	1.8	2	2	4	5	3	3	2	7	4	1	1	3.25	3	2.6	2.91667	4.8	4.14286	4.125	4.66667	4	4.2	3.125	3.5	0	0	0	4	1	4.02917	4.31429	3.5	2.95	0	1	0	6	0	0
26	1	3	1	1	2	2	1.5	2.2	1.8	1.66667	4	2	1	5	5	7	4	2	0	1.5	3	1.6	1.91667	2.2	1.71429	1.875	3.5	3.33333	2.2	1.75	3.66667	1	1	1	6	0	2.33125	2.41587	3.66667	2.03333	0	5	0	6	0	0
20	2	3	2	3	2	2	2	2	2.2	2.33333	5	2	3	3	1	5	3.16667	5	1	4.5	3.66667	2.8	3.58333	3.8	4.57143	3.125	4.33333	3.88889	3.2	3.75	3.16667	0	1	0	6	1	3.60208	4.08677	3.16667	3.65556	0	3	1	7	0	0
22	2	2	2	2	2	2	2	2	2	2	4	4	4	4	4	4	4	4	1	4	3.66667	4	3.91667	3.4	3.71429	3.25	3.5	3.33333	4	3.625	3.5	0	1	0	4	1	3.59375	3.48254	3.5	3.88889	0	0	3	7	0	0
22	2	1	2	2	2	2	2	1.8	1.8	1.83333	5	5	5	4	3	5	4.5	4	1	3.25	3.66667	3.4	3.41667	4	4.14286	3.625	4.33333	3.88889	3.4	3.625	5	0	1	0	6	1	3.74583	4.01058	5	3.43889	1	3	0	7	0	0
24	1	1	1	2	2	2	1.5	1.6	1.4	1.5	3	3	3	2	2	3	2.66667	5	1	4.5	3	4.4	4.08333	3	2.42857	3.75	2.66667	3	3.6	3.375	4.66667	1	1	0	5	1	3.34792	2.80952	4.66667	3.96667	0	0	0	7	0	0
21	2	2	2	1	2	2	2	2.2	2	1.83333	2	3	5	3	3	4	3.33333	4	1	3.75	2.66667	2	2.75	3.4	3.85714	2.75	3.16667	3.22222	2.8	3	4.33333	0	1	0	5	1	2.92917	3.49312	4.33333	2.80556	0	1	0	7	0	0
24	2	2	1	3	2	2	1.75	1.8	1.8	2	4	5	5	2	1	1	3	2	1	1.5	2.33333	2.4	2.08333	4.2	3.71429	3.375	3.16667	3.44444	3.6	3.375	3.33333	1	1	0	3	1	3.37917	3.78624	3.33333	2.07778	0	0	1.5	8	0	0
22	1	1	1	3	2	3	1.75	1.6	1.6	1.83333	4	4	4	2	1	4	3.16667	1	1	2.75	3.33333	3.8	3.33333	4.8	2.28571	3.25	4	3.66667	3	3.5	3.66667	1	1	0	5	1	3.4375	3.58413	3.66667	3.29444	0	0	2	8	0	0
22	1	1	1	2	2	2	1.5	1.6	1.4	1.5	3	3	2	3	3	3	2.83333	5	1	4	4	3.4	3.75	4.4	3.71429	4.625	4.33333	3.44444	4	4	4.5	1	1	0	3	1	4.23958	3.85291	4.5	3.8	0	2	8	8	0	0
26	2	2	2	2	2	2	2	2	2	2	5	6	5	4	4	4	4.66667	4	1	3	3	3	3	5	5	5	3.16667	3	3	2.875	3	0	1	0	3	0	3.51042	4.33333	3	3	0	8	8	8	0	0
22	1	1	1	2	2	2	1.5	1.6	1.4	1.5	4	3	4	3	3	3	3.33333	4	1	2	2	2	2	2.6	4	3	4	3.44444	3.6	3	2.16667	0	0	0	6	1	3.4	3.34815	2.16667	2	0	15	0	8	0	0
22	2	1	1	3	2	2	1.75	1.6	1.6	1.83333	4	5	3	4	2	3	3.5	4	1	3.75	2.66667	3.2	3.25	4.6	3.14286	2.875	3.5	3.77778	4.2	3.875	5	0	0	0	7	1	3.6125	3.84021	5	3.20556	2	3	0	8	0	0
26	2	3	2	2	1	2	1.75	2	2	2	1	3	1	2	3	4	2.33333	4	0	2.25	3.66667	2.6	2.75	2.8	2.28571	2.5	4.5	3.33333	2.6	2.125	3.83333	1	1	0	7	0	2.93125	2.80635	3.83333	2.83889	0	0	0	8	0	0
22	2	1	2	2	2	3	2.25	2	2	2	5	5	4	2	2	3	3.5	5	1	3.25	3.33333	2.4	2.91667	3.4	3.71429	4	3.83333	3.22222	3.2	3.125	3.5	0	1	0	4	1	3.53958	3.4455	3.5	2.99444	0	0	0	9	0	0
25	3	2	3	1	2	3	2.75	2.6	2.6	2.33333	6	7	5	5	4	7	5.66667	2	1	4	3.33333	3.8	3.75	4.2	4.42857	3.625	4	3.11111	4.4	3.625	3.33333	1	1	0	7	1	3.9125	3.91323	3.33333	3.71111	2	0	1	10	0	0
23	2	2	1	1	2	2	1.75	2.2	1.8	1.66667	1	1	1	2	2	2	1.5	2	1	3.25	2.66667	3.2	3.08333	4.4	4.42857	2.875	3.33333	3.22222	2.8	2.625	3.16667	0	1	1	6	1	2.90833	4.01693	3.16667	3.03889	0	2	1	10	0	0
21	2	2	1	3	2	2	1.75	1.8	1.8	2	3	3	2	3	3	3	2.83333	5	1	3.5	1.66667	2.2	2.5	3	3.14286	3.5	3.16667	3.33333	3	2.875	4	0	1	0	6	1	3.13542	3.15873	4	2.45556	0	2	5	10	0	0
22	2	1	1	2	2	1	1.5	1.6	1.4	1.5	3	4	3	3	2	3	3	4	1	4	2.33333	2.2	2.83333	3.4	2.57143	2.5	3.83333	3	3	2.5	4.83333	0	1	0	6	1	2.95833	2.99048	4.83333	2.84444	0	2	7	10	0	0
21	2	1	1	2	2	2	1.75	1.8	1.6	1.66667	3	3	3	2	2	2	2.5	3	1	2.25	3	2.8	2.66667	2.4	3.85714	2.875	2.16667	3.33333	3.6	2.875	3	1	1	0	5	1	2.87917	3.19683	3	2.68333	0	0	7	10	0	0
20	3	1	3	3	2	3	2.75	2	2.4	2.5	3	2	4	5	4	3	3.5	4	1	4	4.66667	4.2	4.25	4.2	3.14286	3.75	3.5	3.22222	3.6	3.125	3.5	0	1	1	10	1	3.49375	3.52169	3.5	4.28889	0	1	12	10	0	0
20	2	3	3	2	2	3	2.5	2.4	2.6	2.5	6	6	6	5	5	5	5.5	4	1	3	1.33333	2	2.16667	3.8	3.71429	3	3.33333	3.55556	2.6	2.375	3	0	1	0	6	1	2.82708	3.68995	3	2.11111	0	0	20	10	0	0
20	2	3	3	2	2	3	2.5	2.4	2.6	2.5	5	6	6	5	4	4	5	4	1	4	4.33333	3.6	3.91667	4.2	4.14286	4	4.16667	3.66667	3.6	4	4.66667	0	1	0	6	1	3.94167	4.00317	4.66667	3.97778	0	30	20	10	0	0
23	2	2	2	1	2	3	2.25	2.4	2.2	2	6	5	6	6	4	5	5.33333	5	1	3.75	4.33333	3	3.58333	4.4	4.85714	3.25	3	3.77778	3	3.25	5	0	0	0	2	1	3.125	4.34497	5	3.69444	0	1	0	10	0	0
21	1	1	1	2	2	2	1.5	1.6	1.4	1.5	4	5	3	2	2	2	3	1	1	3.25	2.33333	2.4	2.66667	3.4	3.57143	2	2.66667	3.44444	4.4	4.25	1.83333	1	1	0	6	1	3.32917	3.47196	1.83333	2.66111	0	7	0	10	0	0
23	2	1	1	2	2	2	1.75	1.8	1.6	1.66667	4	6	4	5	4	4	4.5	4	1	2.25	1.66667	2	2	3	3.85714	3	3.33333	3.55556	3	3.375	4	0	1	0	5	1	3.17708	3.4709	4	1.97222	0	0	0	10	0	0
22	1	2	2	3	2	2	1.75	1.6	1.8	2	4	4	4	5	3	5	4.16667	3	1	2.25	3.33333	2.4	2.58333	3.2	2.85714	3.625	4.66667	3.55556	3.6	3.625	4	1	1	0	6	1	3.87917	3.20423	4	2.66111	0	0	0	10	0	0
21	2	3	2	2	3	3	2.5	2.6	2.6	2.5	3	6	5	1	2	5	3.66667	5	1	3.75	2.66667	3.8	3.5	4.2	4.28571	4	3.5	3.66667	4.4	4.125	5	0	1	0	10	1	4.00625	4.05079	5	3.40556	0	2	0	10	0	0
23	1	1	1	1	1	1	1	1.4	1	1	1	1	1	4	1	1	1.5	1	1	1	2.66667	3.6	2.5	1	1	2.75	2.66667	3.22222	3.8	2.5	4.33333	0	1	0	5	1	2.92917	1.74074	4.33333	2.42222	0	0.5	0	10	0	0
20	2	2	2	3	2	2	2	1.8	2	2.16667	2	2	3	2	2	3	2.33333	2	1	4	3.66667	2.8	3.41667	3.8	4.42857	3.375	3.33333	3.66667	3.6	3.125	3.83333	0	1	0	5	0	3.35833	3.96508	3.83333	3.48889	0	0	2	12	0	0
21	2	1	2	3	2	2	2	1.6	1.8	2	6	6	4	4	2	3	4.16667	4	1	2.5	2.66667	2.2	2.41667	2.8	2	3.125	3.66667	3	2.8	3.125	5	1	1	0	10	1	3.17917	2.6	5	2.45556	0	1	3.5	12	0	0
24	3	2	2	2	2	2	2.25	2.2	2.2	2.16667	4	4	3	4	5	5	4.16667	4	1	3.5	3.33333	3.4	3.41667	3.2	3.14286	3.25	3.5	3.22222	3.6	3.75	3.33333	1	1	0	6	1	3.525	3.18836	3.33333	3.41111	0	0	0	12	0	0
21	2	2	2	2	2	3	2.25	2.2	2.2	2.16667	7	7	7	6	6	6	6.5	4	1	3.25	3	2.2	2.75	3.4	3.14286	3.375	3	3.33333	3.4	3.375	4.16667	0	0	0	5	1	3.2875	3.29206	4.16667	2.81667	0	0	0	12	0	0
22	2	1	1	2	2	2	1.75	1.8	1.6	1.66667	3	3	2	2	2	3	2.5	5	1	3.25	1.66667	2	2.33333	3.8	2.71429	3	3.5	3.11111	2.4	2.75	3.16667	0	1	1	6	1	2.9125	3.20847	3.16667	2.30556	0	10	1	14	0	0
25	2	1	2	2	2	3	2.25	2	2	2	3	3	4	3	3	3	3.16667	4	1	4.5	3	2.6	3.33333	3.2	2.85714	3.375	3.5	3.55556	2.6	3.25	4	0	1	1	9	1	3.18125	3.20423	4	3.36667	0	0	2	14	0	0
22	2	2	3	1	2	2	2.25	2.2	2.2	2	3	4	4	2	3	3	3.16667	5	1	4	4	3	3.58333	3.6	4.42857	3.875	4.16667	3.55556	3	2.625	2.16667	1	0	0	3	1	3.41667	3.86138	2.16667	3.66667	0	0	7	14	0	0
22	1	3	3	3	2	1	1.75	1.6	2	2.16667	4	3	4	5	3	4	3.83333	1	1	4.25	3.33333	3.8	3.83333	3.2	3	3.375	3.66667	3.33333	3.6	3	4	0	0	0	3	1	3.41042	3.17778	4	3.79444	0	0	7	14	0	0
23	1	2	2	3	2	2	1.75	1.6	1.8	2	5	5	5	2	2	2	3.5	1	1	3.75	3.33333	3.2	3.41667	4.2	3.57143	3.375	3.5	3.77778	4	3.625	5	0	1	0	7	1	3.625	3.84974	5	3.42778	0	14	7	14	0	0
23	2	2	2	3	2	3	2.25	2	2.2	2.33333	3	3	2	2	2	5	2.83333	5	1	4	4.66667	4	4.16667	3.8	4.14286	2.5	3.83333	3.33333	3.6	4	3.33333	1	1	0	6	1	3.48333	3.75873	3.33333	4.22222	0	2	7	14	0	0
22	1	2	2	1	2	2	1.75	2	1.8	1.66667	3	5	5	2	1	4	3.33333	5	1	3.75	3.33333	2.4	3.08333	3.4	2.85714	3.125	4	3	3	3.25	3.66667	0	1	0	6	1	3.34375	3.08571	3.66667	3.16111	0	14	7	14	0	0
21	1	1	1	3	2	2	1.5	1.4	1.4	1.66667	2	3	4	2	2	3	2.66667	3	1	2	2.33333	2	2.08333	4	3.85714	3.625	4	3.44444	3	3.25	4	0	1	0	7	1	3.46875	3.7672	4	2.11111	0	7	14	14	0	0
21	2	1	2	2	2	3	2.25	2	2	2	4	5	5	4	2	2	3.66667	3	1	3.5	3.66667	3.6	3.58333	3.6	3.42857	3.875	3.83333	3.55556	3.6	3.625	4	0	1	0	9	1	3.73333	3.52804	4	3.58889	1	14	0	14	0	0
25	2	1	1	2	1	1	1.25	1.4	1.2	1.33333	2	3	2	4	3	5	3.16667	5	1	3.75	2.33333	3.4	3.25	4	3.28571	4	4.5	3.77778	4.6	3.875	4.5	0	1	0	6	1	4.24375	3.68783	4.5	3.16111	0	20	1	15	0	0
23	2	3	2	2	2	2	2	2.2	2.2	2.16667	5	5	5	4	2	3	4	5	1	2.25	2.66667	2.8	2.58333	2.8	2.28571	3.5	3.66667	3.55556	3.8	3.625	3.5	0	1	0	2	1	3.64792	2.88042	3.5	2.57222	2	7	0	15	0	0
21	2	3	2	2	1	2	1.75	2	2	2	4	5	4	2	2	4	3.5	2	1	1	2	1.2	1.33333	2.2	3	2.75	3.83333	2.55556	2.6	2.5	4.16667	0	1	0	3	0	2.92083	2.58519	4.16667	1.4	0	29.5	2	15.5	0	0
22	1	1	2	3	2	1	1.5	1.2	1.4	1.66667	2	2	3	6	6	6	4.16667	4	1	3.5	3.33333	2.4	3	3.8	3.42857	4	2.66667	3.33333	3.6	3.375	2	0	1	1	9	1	3.41042	3.52063	2	3.07778	0	29.5	2	15.5	0	0
22	2	1	1	3	2	3	2	1.8	1.8	2	5	5	5	4	4	3	4.33333	5	1	5	4	3.4	4.08333	3	4	2.875	3.83333	3.66667	3.6	3.125	4.5	0	0	0	3	1	3.35833	3.55556	4.5	4.13333	0	5	0	15.5	0	0
23	1	1	1	2	3	2	1.75	1.8	1.6	1.66667	4	5	5	4	2	3	3.83333	4	1	2.5	1.33333	2	2	3	2.28571	2	3.16667	2.88889	3.6	3.125	4	1	1	0	3	1	2.97292	2.72487	4	1.94444	0	3	0	17	0	0
22	2	3	2	2	2	2	2	2.2	2.2	2.16667	4	6	5	4	2	4	4.16667	4	1	2.75	3.66667	3.2	3.16667	3.6	4	3.75	3.33333	3.44444	3.4	2.875	3.16667	1	1	0	3	1	3.33958	3.68148	3.16667	3.20556	0	8	0	18	0	0
21	2	3	2	3	2	2	2	2	2.2	2.33333	2	3	3	2	1	2	2.16667	5	1	4.5	2.33333	3.4	3.5	3.8	2.42857	3.25	3.33333	3.33333	3.8	4	4	1	1	0	4	0	3.59583	3.1873	4	3.41111	0	0	2	19	0	0
24	2	1	1	1	3	2	2	2.2	1.8	1.66667	4	6	5	5	4	3	4.5	4	1	3.25	2.33333	1.8	2.41667	3.8	2.71429	2.75	3.33333	2.88889	3.4	3.25	4	1	0	0	6	1	3.18333	3.13439	4	2.46111	0	2	1	20	0	0
21	1	2	2	2	2	2	1.75	1.8	1.8	1.83333	3	4	3	3	3	4	3.33333	4	1	3.25	2.66667	2.2	2.66667	3.4	3.71429	3	3.16667	3.44444	2.6	3	3.33333	0	1	0	6	1	2.94167	3.51958	3.33333	2.70556	0	5	2	20	0	0
22	2	3	2	3	2	2	2	2	2.2	2.33333	4	5	5	5	4	3	4.33333	5	1	3	3	3	3	3.8	2.42857	3	3.66667	3.55556	4	3.625	3.83333	0	1	0	6	1	3.57292	3.26138	3.83333	3	0	1	2	20	0	0
23	1	1	1	2	2	3	1.75	1.8	1.6	1.66667	3	3	1	2	1	3	2.16667	2	1	2.75	5	3	3.41667	3.4	4.57143	4.25	3.83333	3.22222	3.6	3.125	3	1	1	1	4	1	3.70208	3.73122	3	3.58333	0	0	2	20	0	0
22	2	2	2	3	3	3	2.5	2.2	2.4	2.5	7	7	7	7	7	7	7	2	1	3.75	4	4	3.91667	3.4	4.85714	3.75	3.83333	3.55556	4	4	5	1	1	0	9	1	3.89583	3.93757	5	3.91667	0	5	2	20	0	0
22	1	1	2	1	2	3	2	2	1.8	1.66667	5	5	5	5	2	2	4	4	1	3.5	1.66667	2.2	2.5	3.2	1.71429	3.375	3.33333	3.11111	3.6	2.875	2.83333	0	0	0	4	1	3.29583	2.67513	2.83333	2.45556	0	0	2	20	0	0
22	2	3	2	2	2	3	2.25	2.4	2.4	2.33333	6	6	6	6	6	6	6	2	1	4	3	4	3.75	4.2	4	3.625	4	3.11111	3.8	4	4.16667	1	1	0	9	1	3.85625	3.77037	4.16667	3.66667	0	1	3	20	0	0
22	3	2	2	3	1	2	2	1.8	2	2.16667	2	2	3	2	2	2	2.16667	2	1	2.5	2	2.8	2.5	2	3.28571	3	2.83333	3	2.2	2.25	5	0	1	0	9	1	2.57083	2.7619	5	2.43333	0	20	3	20	0	0
21	2	3	3	2	3	3	2.75	2.6	2.8	2.66667	2	2	6	5	4	5	4	5	0	5	5	2.8	4.08333	5	2.28571	2.375	3.83333	3.55556	3.6	4.875	4.33333	0	1	0	7	0	3.67083	3.61376	4.33333	4.26667	0	0.5	0	20	0	0
22	1	1	1	2	3	2	1.75	1.8	1.6	1.66667	3	3	3	2	2	2	2.5	4	1	3.25	3.66667	3	3.25	4	4.85714	3.875	2.66667	3.44444	3.2	2.875	4	0	1	0	6	1	3.15417	4.10053	4	3.30556	0	1	0	20	0	0
23	3	1	2	3	2	1	2	1.6	1.8	2	5	5	2	3	3	3	3.5	4	1	4	4	2	3.16667	3.6	4.42857	3.875	4.16667	3.55556	4	3.5	3.66667	0	1	1	6	1	3.88542	3.86138	3.66667	3.33333	0	5	0	20	0	0
22	2	1	2	2	2	2	2	1.8	1.8	1.83333	5	6	6	4	3	5	4.83333	4	1	3.75	3	2.6	3.08333	3.8	3.71429	3.5	3.33333	3.33333	3.2	3.75	3.16667	0	1	0	9	1	3.44583	3.61587	3.16667	3.11667	0	0	0	20	0	0
23	1	3	2	2	2	2	1.75	2	2	2	4	5	3	2	2	5	3.5	4	1	3.25	2.33333	1.8	2.41667	2.8	3.14286	2.75	3.16667	3.44444	3.6	3.25	4	0	0	0	6	1	3.19167	3.1291	4	2.46111	0	0	0	20	0	0
26	1	1	1	1	2	2	1.5	1.8	1.4	1.33333	3	4	4	4	2	2	3.16667	1	0	3.5	2	2.2	2.58333	4.2	5	3.625	3.66667	3.66667	3.8	3.25	4	1	1	1	6	1	3.58542	4.28889	4	2.56667	0	0	0	20	0	0
20	1	1	1	3	2	2	1.5	1.4	1.4	1.66667	4	3	3	3	2	3	3	4	1	3	3.66667	2.4	2.91667	3.8	2.71429	2.875	2.5	3.55556	4	4	3.83333	0	1	0	9	1	3.34375	3.35661	3.83333	3.02222	0	14	2	21	0	0
22	2	2	1	2	2	3	2	2.2	2	2	4	4	4	3	1	4	3.33333	1	1	5	4.33333	4.4	4.58333	3.8	4.57143	4	4.83333	3.44444	4	4.125	4.83333	1	1	0	3	0	4.23958	3.93862	4.83333	4.57778	7	10	5	21	0	0
21	2	3	3	3	2	3	2.5	2.2	2.6	2.66667	5	7	6	5	3	5	5.16667	4	1	3.75	3.33333	3.2	3.41667	4	3.85714	3.625	4	3.55556	3.6	3.5	4	0	1	0	5	1	3.68125	3.80423	4	3.42778	0	0	12	24	0	0
23	1	1	1	2	2	2	1.5	1.6	1.4	1.5	3	3	3	3	3	3	3	4	1	2	3	2.4	2.41667	4	4.57143	4	4.16667	3.88889	2.4	2.125	5	0	1	0	6	1	3.17292	4.15344	5	2.46667	1	3	0	24	0	0
21	3	3	1	2	3	3	2.5	2.8	2.6	2.5	3	6	6	1	2	1	3.16667	5	1	5	2.66667	2.4	3.33333	4	5	2.75	5	3.55556	3.4	4.5	5	0	1	0	10	1	3.9125	4.18519	5	3.35556	0	5	1	28	0	0
22	2	2	3	2	2	3	2.5	2.2	2.4	2.33333	4	5	5	4	2	4	4	2	1	2	2.33333	1.6	1.91667	2.8	2.14286	3.375	3.33333	3.22222	3.6	3.125	3.33333	0	1	0	6	1	3.35833	2.72169	3.33333	1.97778	0	0	2	28	0	0
22	2	3	2	2	2	2	2	2.2	2.2	2.16667	5	5	5	5	4	4	4.66667	3	1	2.5	3	1	2	3.8	3.57143	3.5	3.66667	3.44444	3.8	3.75	3.83333	0	1	0	6	1	3.67917	3.60529	3.83333	2.16667	0	7	7	28	0	0
22	2	1	3	3	2	3	2.5	1.8	2.2	2.33333	2	2	2	4	3	3	2.66667	5	1	3.5	3.33333	3.4	3.41667	3.2	3.57143	3	4	2.88889	3.6	3.75	3.33333	0	1	0	4	1	3.5875	3.22011	3.33333	3.41111	0	0	14	28	0	0
20	2	3	2	3	2	2	2	2	2.2	2.33333	2	4	4	5	3	5	3.83333	4	1	3	3.66667	3	3.16667	4.2	4.42857	4	4	3.55556	3.4	3.25	4.83333	0	1	0	6	0	3.6625	4.06138	4.83333	3.22222	0	0	2	30	0	0
25	2	1	1	2	2	3	2	2	1.8	1.83333	4	3	1	3	4	4	3.16667	4	1	1	2.33333	1	1.33333	3.4	4.71429	3.625	4	3.77778	3.6	3.875	4.5	0	0	0	10	1	3.775	3.96402	4.5	1.44444	0	50	0	30	0	0
22	2	1	1	2	2	2	1.75	1.8	1.6	1.66667	4	4	5	5	1	1	3.33333	4	1	2.5	2.33333	2.6	2.5	3.2	2.57143	3.625	3.83333	3.22222	4.4	3.25	5	0	1	0	5	1	3.77708	2.99788	5	2.47778	0	0	0	30	0	0
22	2	1	1	2	2	2	1.75	1.8	1.6	1.66667	4	4	4	3	6	5	4.33333	4	1	3	3.33333	3.4	3.25	3.4	3	3.125	3.33333	3.22222	3	2.75	4	0	1	0	9	1	3.05208	3.20741	4	3.24444	0	10	0	30	0	0
23	1	1	1	3	2	3	1.75	1.6	1.6	1.83333	3	3	2	2	3	2	2.5	5	1	4	4	4	4	4	3.57143	3.5	3.5	3.33333	3.8	3.875	4	0	1	1	6	1	3.66875	3.63492	4	4	0	1	0	30	0	0
21	2	3	3	2	2	3	2.5	2.4	2.6	2.5	7	7	7	7	4	7	6.5	5	1	5	5	4.2	4.66667	5	4.42857	4.125	5	4.11111	4.4	4.75	5	0	1	0	9	1	4.56875	4.51323	5	4.73333	0	0	0	31	0	0
23	3	1	1	2	1	1	1.5	1.6	1.4	1.5	2	2	2	6	6	6	4	5	1	5	5	5	5	2.6	3	4.875	4.33333	3.77778	4.6	3.25	3.33333	0	1	1	6	1	4.26458	3.12593	3.33333	5	0	0	3	35	0	0
21	1	1	1	2	2	3	1.75	1.8	1.6	1.66667	4	4	4	4	4	4	4	4	1	3	3	3	3	4	4.14286	3.125	3.5	3.33333	4	3.75	5	0	1	0	7	1	3.59375	3.8254	5	3	0	0	30	35	0	0
22	1	2	1	2	2	2	1.5	1.8	1.6	1.66667	6	7	2	2	1	2	3.33333	4	1	4.75	3	3.4	3.75	3.2	3.57143	3.125	3.83333	3.22222	2.8	3.625	3.5	1	1	0	6	1	3.34583	3.33122	3.5	3.71667	6	10	2	40	0	0
21	2	2	2	2	3	2	2.25	2.2	2.2	2.16667	4	4	5	5	4	5	4.5	4	1	4	4	3.2	3.66667	4.6	5	4.375	4.83333	3.66667	4.2	3.625	4.66667	0	0	0	10	1	4.25833	4.42222	4.66667	3.73333	0	0	0	45	0	0
22	2	2	1	2	2	2	1.75	2	1.8	1.83333	2	2	3	4	3	4	3	4	1	3.25	3	2.6	2.91667	3	3.85714	4	4	3.55556	4	4	4	0	1	1	6	1	4	3.4709	4	2.95	0	7	0	49	0	0
24	2	1	1	1	2	3	2	2.2	1.8	1.66667	7	7	7	6	7	7	6.83333	3	0	5	5	5	5	5	5	4.25	5	4.11111	3.8	3.625	3	0	0	1	6	1	4.16875	4.7037	3	5	0	5	0	50	0	0
24	2	2	2	2	2	3	2.25	2.2	2.2	2.16667	5	6	5	5	4	4	4.83333	3	1	3	3	3	3	3.4	3	3.25	3.83333	3.44444	3	3.125	3	0	1	0	7	1	3.30208	3.28148	3	3	0	0	0	56	0	0
25	1	1	1	2	2	3	1.75	1.8	1.6	1.66667	7	7	7	7	6	7	6.83333	4	1	3.25	3.33333	3.2	3.25	5	5	4.5	3.66667	3.22222	4.2	4.5	2.33333	0	1	1	10	1	4.21667	4.40741	2.33333	3.26111	0	42	20	63	0	0
23	1	1	2	1	2	1	1.5	1.6	1.4	1.33333	1	1	1	1	1	1	1	3	1	3.5	3.33333	4.6	3.91667	3.4	3.14286	3	3.83333	3.22222	3.4	2.625	3.5	0	1	0	2	0	3.21458	3.25503	3.5	3.81111	0	14	0	0	0	0
21	3	2	3	3	2	3	2.75	2.2	2.6	2.66667	6	6	6	5	4	4	5.16667	3	1	2	3	3.4	2.83333	3.4	2.85714	3.625	3.33333	3.22222	3.4	3.375	2.83333	0	0	0	6	1	3.43333	3.15979	2.83333	2.8	0	1	0.5	0	0	0
21	1	1	1	2	1	2	1.25	1.4	1.2	1.33333	5	2	5	1	1	3	2.83333	2	1	2.5	2.33333	3	2.66667	4.4	4.71429	3.5	3.66667	3.22222	3.4	3.5	1	1	1	0	6	1	3.51667	4.11217	1	2.61111	0	1	0.5	0	0	0
21	1	1	1	2	2	2	1.5	1.6	1.4	1.5	4	4	4	4	4	4	4	3	1	3	3	3	3	3	3	3	3	3	3	3	3	0	0	1	6	0	3	3	3	3	1	1	1	0	0	0
24	2	1	1	1	2	1	1.5	1.8	1.4	1.33333	3	5	5	3	3	3	3.66667	2	1	2	2	2.4	2.16667	4.4	2.14286	3.25	4.16667	3.55556	4	3.25	2.66667	0	1	0	10	1	3.66667	3.36614	2.66667	2.13333	0	1	1	0	0	0
23	2	2	2	2	2	2	2	2	2	2	4	4	4	4	4	4	4	3	1	3	3	3	3	3	3	3	3	3	3	3	3	1	0	1	10	1	3	3	3	3	0	2	2	0	0	0
21	1	2	1	2	2	3	1.75	2	1.8	1.83333	5	5	5	3	3	3	4	5	1	3.5	3	3.2	3.25	3	2.14286	3.375	3.5	3.11111	3	3.5	4.16667	0	1	0	6	1	3.34375	2.75132	4.16667	3.23333	0	5	2	0	0	0
27	1	1	1	2	2	3	1.75	1.8	1.6	1.66667	5	7	7	6	5	5	5.83333	2	1	3	4.33333	3.4	3.5	3.4	4.14286	3	3.16667	3.11111	4.4	4.625	3.83333	1	1	0	6	1	3.79792	3.55132	3.83333	3.57778	0	17	2	0	0	0
25	1	1	1	1	1	1	1	1.4	1	1	2	3	3	5	5	5	3.83333	2	1	4	4	4	4	4	4	4	4	3.55556	4	4	4	0	0	1	5	1	4	3.85185	4	4	2	3	5	0	0	0
20	2	1	1	3	3	3	2.25	2	2	2.16667	4	6	5	1	3	3	3.66667	4	1	3.5	4	3.6	3.66667	4.2	4.28571	4	2.66667	3.88889	4	4	3.16667	0	1	0	6	1	3.66667	4.12487	3.16667	3.7	1.5	0.5	6	0	0	0
21	2	2	3	3	2	2	2.25	1.8	2.2	2.33333	3	3	3	2	2	2	2.5	4	0	3	3.33333	3	3.08333	3.4	2.71429	3.875	4	3.66667	3.6	3.625	3.5	1	0	0	3	1	3.775	3.26032	3.5	3.11111	0	2	14	0	0	0
22	3	3	2	3	3	3	2.75	2.6	2.8	2.83333	5	5	5	5	3	2	4.16667	5	1	3.75	3.33333	3.4	3.5	3.8	3.85714	2.375	3.16667	3.22222	4	3.875	5	0	1	1	7	1	3.35417	3.62646	5	3.49444	0	0	0	0	0	0
22	1	1	1	3	2	2	1.5	1.4	1.4	1.66667	3	4	4	3	2	4	3.33333	5	1	3.75	3	3.8	3.58333	3.8	4.71429	3	4.33333	3.66667	3.6	4.25	4.16667	0	1	0	1	1	3.79583	4.06032	4.16667	3.51667	0	1	0	0	0	0
23	2	2	2	2	2	2	2	2	2	2	4	4	4	4	4	4	4	3	1	3	3	3	3	3	3	3	3	3	3	3	3	0	1	0	3	1	3	3	3	3	0	0	0	0	0	0
20	2	1	2	2	2	2	2	1.8	1.8	1.83333	4	4	4	4	4	4	4	5	1	2.25	2	2	2.08333	3.4	3	3.25	3	3.11111	3.2	3.375	3	1	1	0	10	1	3.20625	3.17037	3	2.08333	0	10	0	0	0	0
22	2	1	2	3	2	3	2.25	1.8	2	2.16667	5	5	5	4	2	5	4.33333	4	1	4	4	4.2	4.08333	4	4.28571	3.25	3.33333	3.22222	3.6	3.75	4	1	1	0	6	1	3.48333	3.83598	4	4.06667	0	10	0	0	0	0
20	2	2	2	2	2	2	2	2	2	2	7	7	7	1	1	1	4	1	1	1	1	1	1	1	1	1	1	1.88889	1	1	1	1	0	1	5	0	1	1.2963	1	1	0	0	0	0	0	0
22	2	2	2	2	2	2	2	2	2	2	4	4	4	4	4	4	4	3	1	3	3	3	3	3	3	3	3	3	3	3	3	1	1	0	10	1	3	3	3	3	0	0	0	0	0	0
21	1	1	1	1	1	1	1	1.4	1	1	1	1	1	1	1	1	1	1	1	2	1	5	3	1.8	4.42857	1.5	1	1.88889	1.8	1.5	4.33333	0	1	0	1	1	1.45	2.70582	4.33333	2.66667	0	0	0	0	0	0
23	1	1	1	2	2	2	1.5	1.6	1.4	1.5	3	4	2	1	1	1	2	4	1	5	3.66667	4.2	4.33333	3.6	2.42857	3.875	4.33333	3.77778	3.2	2.625	5	0	1	0	7	1	3.50833	3.26878	5	4.28889	0	0	0	0	0	0
20	1	1	1	2	2	2	1.5	1.6	1.4	1.5	4	6	5	4	5	5	4.83333	3	1	2	2	2	2	3.6	4.14286	4	3.5	3.55556	3.8	4	4.33333	1	1	1	10	1	3.825	3.76614	4.33333	2	0	0	0	0	0	0
21	2	3	3	2	2	3	2.5	2.4	2.6	2.5	4	5	4	5	3	5	4.33333	4	1	4.5	2.33333	3.4	3.5	3.8	2.71429	3.75	4	3.55556	4	3.5	4.83333	0	1	0	6	1	3.8125	3.35661	4.83333	3.41111	0	2	0	0	0	0
23	1	1	1	1	2	3	1.75	2	1.6	1.5	5	5	4	5	5	4	4.66667	5	1	4	4	4	4	4	3.85714	4	4.83333	4.11111	4.4	4.25	4.33333	1	1	0	10	1	4.37083	3.98942	4.33333	4	1	0	0	0	0	0
20	2	2	2	3	2	2	2	1.8	2	2.16667	3	4	4	4	3	4	3.66667	4	1	4	4	4	4	5	5	4.375	3	3.55556	5	5	5	0	1	0	7	1	4.34375	4.51852	5	4	0	5	0	0	0	0
24	2	2	2	3	3	3	2.5	2.2	2.4	2.5	6	6	5	6	6	5	5.66667	5	1	4	3.33333	4	3.83333	3.8	3.28571	3.875	4.16667	3.44444	3	3.25	4	1	1	0	9	1	3.57292	3.51005	4	3.77778	0	0	0	0	0	0
27	2	2	2	1	3	2	2.25	2.4	2.2	2	6	4	4	4	4	4	4.33333	5	1	3	3	3.2	3.08333	3.4	2.85714	3.5	3.16667	3	2.6	2.875	3.5	0	1	0	6	1	3.03542	3.08571	3.5	3.06667	0	6	0	0	0	0
23	2	3	1	1	1	2	1.5	2.2	1.8	1.66667	3	1	1	7	6	5	3.83333	4	0	1.75	2	1.6	1.75	1.8	2.42857	1.875	3.5	3.44444	1.6	1.875	3.16667	0	1	0	6	0	2.2125	2.55767	3.16667	1.78333	0	7	0	0	0	0
21	2	2	1	1	3	2	2	2.4	2	1.83333	7	4	6	4	7	7	5.83333	3	0	3.25	3.66667	3.2	3.33333	3.4	3.42857	3.125	3.16667	3	3.4	3.5	3.33333	1	1	0	6	0	3.29792	3.27619	3.33333	3.37222	0	3	0	0	0	0
23	1	3	1	1	2	1	1.25	2	1.6	1.5	4	1	4	3	4	2	3	2	0	2.75	3.66667	2	2.66667	2.8	2.28571	2	4.16667	3.33333	2.2	2.5	3.33333	1	1	1	6	0	2.71667	2.80635	3.33333	2.80556	0	6	0	0	0	0
27	1	3	1	1	1	2	1.25	2	1.6	1.5	2	1	3	3	3	4	2.66667	5	0	2.25	3.33333	2.6	2.66667	2.2	2.28571	2.25	3.66667	3.55556	1.6	2	3.83333	1	1	1	6	0	2.37917	2.68042	3.83333	2.72778	0	5	0	0	0	0
20	1	2	2	1	2	2	1.75	2	1.8	1.66667	7	5	6	4	4	6	5.33333	2	1	3.25	3.66667	2.4	3	3.2	3.14286	3.125	2.66667	2.88889	3.2	3.5	3.66667	1	1	0	7	1	3.12292	3.07725	3.66667	3.10556	0	4	0	0	0	0
26	1	3	1	1	2	2	1.5	2.2	1.8	1.66667	2	4	1	1	3	4	2.5	2	0	2	3	2.4	2.41667	2.6	2.71429	2.5	4	3.44444	2	2	3	0	0	1	6	0	2.625	2.91958	3	2.46667	0	6	0	0	0	0
23	1	3	2	1	2	1	1.5	2	1.8	1.66667	3	1	3	7	6	7	4.5	1	0	1.75	2	1.6	1.75	2.2	2.14286	2	4	3.55556	2	2	3.66667	1	1	1	6	0	2.5	2.6328	3.66667	1.78333	0	5	0	0	0	0
22	1	2	1	2	1	1	1	1.4	1.2	1.33333	3	3	5	4	5	4	4	5	1	4.25	5	4.2	4.41667	4.6	4.28571	3.75	4.16667	3.66667	5	4.75	2.33333	1	1	1	7	1	4.41667	4.18413	2.33333	4.48333	0	2	0	0	0	0
22	2	3	2	2	2	2	2	2.2	2.2	2.16667	6	6	6	6	4	4	5.33333	5	0	4	3	4.4	3.91667	3.8	3.28571	3.25	3.66667	3.11111	2.8	3.625	3.33333	1	1	0	10	1	3.33542	3.39894	3.33333	3.8	1	0.5	6	1.5	0	0
23	2	1	1	3	1	1	1.25	1.2	1.2	1.5	5	5	6	2	2	5	4.16667	4	1	2.5	3.33333	3.4	3.08333	2.4	3.28571	2.5	3.83333	3.22222	2.8	2.25	1.66667	0	1	0	7	1	2.84583	2.96931	1.66667	3.07778	0.5	0.5	1	3.5	0	0
23	2	1	2	2	2	3	2.25	2	2	2	6	5	5	5	3	4	4.66667	2	0	4.5	3.33333	4.4	4.16667	4.6	4.14286	2.875	4	3.55556	4.4	3.75	4.83333	0	1	0	9	1	3.75625	4.09947	4.83333	4.07778	0	30	1	30	0	0
27	2	2	1	2	3	3	2.25	2.4	2.2	2.16667	5	5	5	5	5	6	5.16667	2	1	5	4.66667	5	4.91667	4.2	3.85714	4.875	5	3.44444	3.8	4.5	5	0	1	0	10	1	4.54375	3.83386	5	4.88889	0	0	2.5	7.5	0	0
23	2	2	3	1	2	3	2.5	2.4	2.4	2.16667	4	5	5	5	4	4	4.5	4	1	4	3.33333	3.8	3.75	3.6	3.71429	3.5	3.5	3.22222	3.8	3.25	3.5	0	1	0	9	1	3.5125	3.51217	3.5	3.71111	3.5	6	0	9	0	0
25	1	3	1	1	1	3	1.5	2.2	1.8	1.66667	5	3	5	1	4	1	3.16667	5	0	3	3	3	3	3	3	3	3	3	3	3	3	0	1	1	6	1	3	3	3	3	0	0	2	0	0	0
